# Supplementary material for: A Densely Interconnected Genome-Wide Network of MicroRNAs and Oncogenic Pathways Revealed Using Gene Expression Signatures
Source: PLoS Genet. 2011 Dec 15;7(12):e1002415. doi: 10.1371/journal.pgen.1002415 (PMC3240594; doi:10.1371/journal.pgen.1002415)
Supplement: Table S5 — MSigDB signatures analyzed in this study. (XLS) [file pgen.1002415.s007.xls]

## Sheet: TableS2_DetailsofPathwaySignatu
Table S5: Details of pathway signatures analyzed in this study
No.	Signature name	Paired or single	Description	First author or source	PMID
1	HDACI_COLON_BUT	Paired	Upregulated by butyrate at any timepoint up to 48 hrs in SW260 colon carcinoma cells	Mariadason et al.	10969808
2	HDACI_COLON_BUT12HRS	Paired	Upregulated by butyrate at 12 hrs in SW260 colon carcinoma cells	Mariadason et al.	10969808
3	HDACI_COLON_BUT16HRS	Paired	Upregulated by butyrate at 16 hrs in SW260 colon carcinoma cells	Mariadason et al.	10969808
4	HDACI_COLON_BUT24HRS	Paired	Upregulated by butyrate at 24 hrs in SW260 colon carcinoma cells	Mariadason et al.	10969808
5	HDACI_COLON_BUT2HRS	Paired	Upregulated by butyrate at 2 hrs in SW260 colon carcinoma cells	Mariadason et al.	10969808
6	HDACI_COLON_BUT30MIN_DN	Single-sided	Downregulated by butyrate at 30 min in SW260 colon carcinoma cells	Mariadason et al.	10969808
7	HDACI_COLON_BUT48HRS	Paired	Upregulated by butyrate at 48 hrs in SW260 colon carcinoma cells	Mariadason et al.	10969808
8	HDACI_COLON_CUR	Paired	Upregulated by curcumin at any timepoint up to 48 hrs in SW260 colon carcinoma cells	Mariadason et al.	10969808
9	HDACI_COLON_CUR12HRS	Paired	Upregulated by curcumin at 12 hrs in SW260 colon carcinoma cells	Mariadason et al.	10969808
10	HDACI_COLON_CUR16HRS_DN	Single-sided	Downregulated by curcumin at 16 hrs in SW260 colon carcinoma cells	Mariadason et al.	10969808
11	HDACI_COLON_CUR24HRS	Paired	Upregulated by curcumin at 24 hrs in SW260 colon carcinoma cells	Mariadason et al.	10969808
12	HDACI_COLON_CUR2HRS	Paired	Upregulated by curcumin at 2 hrs in SW260 colon carcinoma cells	Mariadason et al.	10969808
13	HDACI_COLON_CUR48HRS	Paired	Upregulated by curcumin at 48 hrs in SW260 colon carcinoma cells	Mariadason et al.	10969808
14	HDACI_COLON_CURSUL	Paired	Upregulated by both curcumin and sulindac at any timepoint up to 48 hrs in SW260 colon carcinoma cells	Mariadason et al.	10969808
15	HDACI_COLON_SUL	Paired	Upregulated by sulindac at any timepoint up to 48 hrs in SW260 colon carcinoma cells	Mariadason et al.	10969808
16	HDACI_COLON_SUL12HRS	Paired	Upregulated by sulindac at 12 hrs in SW260 colon carcinoma cells	Mariadason et al.	10969808
17	HDACI_COLON_SUL16HRS	Paired	Upregulated by sulindac at 16 hrs in SW260 colon carcinoma cells	Mariadason et al.	10969808
18	HDACI_COLON_SUL24HRS	Paired	Upregulated by sulindac at 24 hrs in SW260 colon carcinoma cells	Mariadason et al.	10969808
19	HDACI_COLON_SUL2HRS	Paired	Upregulated by sulindac at 2 hrs in SW260 colon carcinoma cells	Mariadason et al.	10969808
20	HDACI_COLON_SUL30MIN_DN	Single-sided	Downregulated by sulindac at 30 min in SW260 colon carcinoma cells	Mariadason et al.	10969808
21	HDACI_COLON_SUL48HRS	Paired	Upregulated by sulindac at 48 hrs in SW260 colon carcinoma cells	Mariadason et al.	10969808
22	HDACI_COLON_TSA	Paired	Upregulated by TSA at any timepoint up to 48 hrs in SW260 colon carcinoma cells	Mariadason et al.	10969808
23	HDACI_COLON_TSA12HRS	Paired	Upregulated by TSA at 12 hrs in SW260 colon carcinoma cells	Mariadason et al.	10969808
24	HDACI_COLON_TSA24HRS_DN	Single-sided	Downregulated by TSA at 24 hrs in SW260 colon carcinoma cells	Mariadason et al.	10969808
25	HDACI_COLON_TSA2HRS	Paired	Upregulated by TSA at 2 hrs in SW260 colon carcinoma cells	Mariadason et al.	10969808
26	HDACI_COLON_TSA30MIN_DN	Single-sided	Downregulated by TSA at 30 min in SW260 colon carcinoma cells	Mariadason et al.	10969808
27	HDACI_COLON_TSA48HRS	Paired	Upregulated by TSA at 48 hrs in SW260 colon carcinoma cells	Mariadason et al.	10969808
28	HDACI_COLON_TSABUT	Paired	Upregulated by both butyrate and TSA at any timepoint up to 48 hrs in SW260 colon carcinoma cells	Mariadason et al.	10969808
29	S1_HDAC_INH	Paired	HDAC inihibitors signature	Lamb et. al	17008526
30	S2_ESTRADIOL	Paired	Estradiol signature	Lamb et. al	17008526
31	S3_PHENOTHIAZINE0	Paired	Phenothiazine signature	Lamb et. al	17008526
32	S4_PHENOTHIAZINE1	Paired	Phenothiazine signature	Lamb et. al	17008526
33	S5_PHENOTHIAZINE2	Paired	Phenothiazine signature	Lamb et. al	17008526
34	S6_PHENOTHIAZINE3	Paired	Phenothiazine signature	Lamb et. al	17008526
35	S7_GEDUNIN	Paired	Gedunin signature	Lamb et. al	17008526
36	S8_DIET_OBESITY	Paired	Diet-induced obesity	Lamb et. al	17008526
37	S9_ALZHEIMER_HATA	Paired	Alzheimer signature	Lamb et. al	17008526
38	S10_ALZHEIMER_RICCIARELLI	Paired	Alzheimer signature	Lamb et. al	17008526
39	S11_ALL_DEXAMETHASONE_RESPONSE	Paired	Dexamethasone response	Lamb et. al	17008526
40	S12_CELASTROL	Paired	Celastrol signature	Lamb et. al	17008526
41	5FU_RESIST_GASTRIC	Paired	Upregulated in gastric cancer cell lines reistant to 5-fluorouracil, compared to parent chemosensitive lines	Kang et al.	14734480
42	CIS_RESIST_GASTRIC	Paired	Upregulated in gastric cancer cell lines reistant to cisplatin, compared to parent chemosensitive lines	Kang et al.	14734480
43	DOX_RESIST_GASTRIC	Paired	Upregulated in gastric cancer cell lines reistant to doxorubicin, compared to parent chemosensitive lines	Kang et al.	14734480
44	REFRACTORY_GASTRIC	Paired	Upregulated in samples of gastric cancer refractory to 5-FU/cisplatin treatment, compared to chemosensitive controls	Kim et al.	15033468
45	DNMT1_KO	Paired	Upregulated following conditional knock-out of DNMT1 in MEFs	Jackson-Grusby et al.	11137995
46	HEMATOP_STEM_ALL	Paired	Up-regulated in populations of human hematopoietic stem cells (CD34+/CD38-/Lin-) from bone marrow, umbilical cord blood, and peripheral blood stem-progenitor cells, compared to the stem cell-depleted population (CD34+/[CD38/Lin++])	Georgantas et al.	15231652
47	STEMCELL_COMMON	Paired	Enriched in mouse embryonic, neural and hematopoietic stem cells, compared to differentiated brain and bone marrow cells	Ramalho-Santos et al.	12228720
48	STEMCELL_EMBRYONIC	Paired	Enriched in mouse embryonic stem cells, compared to differentiated brain and bone marrow cells	Ramalho-Santos et al.	12228720
49	STEMCELL_HEMATOPOIETIC	Paired	Enriched in mouse hematopoietic stem cells, compared to differentiated brain and bone marrow cells	Ramalho-Santos et al.	12228720
50	STEMCELL_NEURAL	Paired	Enriched in mouse neural stem cells, compared to differentiated brain and bone marrow cells	Ramalho-Santos et al.	12228720
51	BECKER_ESTROGEN_RESPONSIVE_SUBSET_2	Single-sided	Estrogen-responsive genes which are downregulated in MaCa 3366/TAM compared to MaCa 3366 (fold change > 2)	Becker et al.	15657362
52	BREAST_CANCER_ESTROGEN_SIGNALING	Single-sided	Genes preferentially expressed in breast cancers, especially those involved in estrogen-receptor-dependent signal transduction.	http://www.superarray.com/gene_array_product/HTML/HS-020.html	N.A.
53	SCHUMACHER_MYC	Paired	Genes up-regulated by MYC in P493-6 (B-cell)	Schuhmacher et al.	11139609
54	ZELLER_MYC	Paired	Genes up-regulated by MYC in >3 papers.	Zeller et al.	14519204
55	MENSSEN_MYC	Paired	Genes up-regulated by MYC in HUVEC (umbilical vein endothelial cell)	Menssen et al.	11983916
56	LEE_MYC	Paired	Genes up-regulated in hepatoma tissue of Myc transgenic mice	Lee et al.	15565109
57	LEE_MYC_E2F1	Paired	Genes up-regulated in hepatoma tissue of Myc+E2f1 transgenic mice	Lee et al.	15565109
58	LEE_MYC_TGFA	Paired	Genes up-regulated in hepatoma tissue of Myc+Tgfa transgenic mice	Lee et al.	15565109
59	LEE_E2F1	Paired	Genes up-regulated in hepatoma tissue of E2f1 transgenic mice	Lee et al.	15565109
60	E2F1_DNA	Paired	DNA replication genes upregulated by E2F1 induction	Kalma et al.	11313881
61	IGLESIAS_E2FMINUS	Paired	Genes that increase in the absence of E2F1 and E2F2	Iglesias et al.	15146237
62	STANELLE_E2F1	Paired	Genes up-regulated by E2F1 in Saos2 (osteosarcoma)	Stanelle et al.	11937641
63	BECKER_TAMOXIFEN_RESISTANT	Paired	Genes that are reproducibly up-regulated in untreated or permanently tamoxifen-treated MaCa 3366/TAM (a tamoxifen-resistant, patient-derived mammary carcinoma xenograft) compared with untreated MaCa 3366 (a tamoxifen-sensitive, patient-derived mammary car	Becker et al.	15657362
64	BILD_BCAT	Paired	Upregulated by infection with adenovirus expressing activated b-catenin	Bild et al.	16273092
65	BILD_E2F3	Paired	Upregulated by infection with adenovirus expressing human E2F3	Bild et al.	16273092
66	BILD_MYC	Paired	Upregulated by infection with adenovirus expressing human c-Myc	Bild et al.	16273092
67	BILD_RAS	Paired	Upregulated by infection with adenovirus expressing activated H-Ras	Bild et al.	16273092
68	BILD_SRC	Paired	Upregulated by infection with adenovirus expressing human c-Src	Bild et al.	16273092
69	HINATA_NFKB	Paired	Genes upregulated by NF-kappa B	Hinata et al.	12673201
70	TNFA_NFKB_DEP	Paired	Up-regulated at any timepoint following TNFa treatment, only with functional NFkB	Tian et al.	15722553
71	TNFALPHA_30MIN	Paired	Upregulated 30min after TNF-alpha treatment of HeLa cells	Zhou et al.	12673210
72	TNFALPHA_4HRS	Paired	Upregulated 4hrs after TNF-alpha treatment of HeLa cells	Zhou et al.	12673210
73	TNFALPHA_ADIP	Paired	Upregulated in mature, differentiated adipocytes following treatment with TNFalpha	Ruan et al.	12732648
74	TNFALPHA_ALL	Paired	Upregulated at any timepoint after TNF-alpha treatment of HeLa cells	Zhou et al.	12673210
75	TNFALPHA_TGZ_ADIP	Paired	Upregulated in mature, differentiated adipocytes following simultaneous treatment with troglitazone and TNFalpha	Ruan et al.	12732648
76	KENNY_WNT	Paired	Genes up-regulated by Wnt in HC11 (mammary epithelial cells)	Kenny et al.	15642117
77	LIN_WNT	Paired	Genes up-regulated by APC in SW480 (colon cancer)	Lin et al.	11522623
78	WILLERT_WNT_NCCIT_ALL	Paired	Genes up-regulated by Wnt-3A in NCCIT (teratocarcinoma)	Willert et al.	12095419
79	KANNAN_P53	Paired	Target genes up regulated by p53	Kannan et al.	11402317
80	P21_P53_ANY_DN	Single-sided	Down-regulated at any timepoint (4-24 hrs) following ectopic expression of p21 (CDKN1A) in OvCa cells, p53-dependent	Wu et al.	12138103
81	P21_P53_EARLY_DN	Single-sided	Down-regulated at early timepoints (4-8 hrs) following ectopic expression of p21 (CDKN1A) in OvCa cells, p53-dependent	Wu et al.	12138103
82	P21_P53_LATE_DN	Single-sided	Down-regulated at late timepoints (20-24 hrs) following ectopic expression of p21 (CDKN1A) in OvCa cells, p53-dependent	Wu et al.	12138103
83	P21_P53_MIDDLE_DN	Single-sided	Down-regulated at intermediate timepoints (12-16 hrs) following ectopic expression of p21 (CDKN1A) in OvCa cells, p53-dependent	Wu et al.	12138103
84	P53_BRCA1	Paired	Upregulated by expression of p53 in p53-null, brca1-null MEFs; most genes are further upregulated by simultaneous expression of BRCA1	Ongusaha et al.	12802282
85	STRESS_P53_SPECIFIC	Paired	Genes discriminating p53 status 4 hours after DNA-damaging treatments (more strongly up-regulated in p53+/+ TK6 cells than p53-/- NH32 cells)	Amundson et al.	15824734
86	ADIPOCYTE_PPARG	Paired	Adipocyte genes induced by both PPARgamma and rosiglitazone	Li et al.	11981038
87	FRASOR_ER	Paired	Selective estrogen receptor modulators upregulated signature	Frasor et al.	14973112
88	STOSSI_ER	Paired	Genes up-regulated by estradiol through ERalpha and ERbeta in U2OS cells	Stossi et al.	15033914
89	BRCA1_MES	Paired	Genes with reduced expression in mouse embryonic stem cells with a targeted deletion of BRCA1, whose expression was rescued by ectopic expression of a BRCA1 transgene	Aprelikova et al.	11384963
90	BRCA1_OVEREXP	Paired	Upregulated by induction of exogenous BRCA1 in EcR-293 cells	Welcsh et al.	12032322
91	BRCA1_OVEREXP_PROSTATE	Paired	Up-regulated with stable, ectopic overexpression of BRCA1 in DU-145 human prostate cancer cell lines, compared to neo-only controls	Bae et al.	15520196
92	BRCA1_SW480	Paired	Up-regulated by infection of human colon adenocarcinoma cells (SW480) with Ad-BRCA1, versus Ad-LacZ control	MacLachlan et al.	10644742
93	BRCA1KO_MEF_DN	Single-sided	Down-regulated in mouse embryonic fibroblasts following targeted deletion of BRCA1 (exon 11) compared to wild-type MEFs	Bae et al.	15520196
94	BRCA_BRCA1_POS	Single-sided	Genes whose expression is consistently positively correlated with brca1 germline status in breast cancer - higher expression is associated with sporadic tumors	van et al.	11823860
95	BRCA_BRCA1_NEG	Single-sided	Genes whose expression is consistently negatively correlated with brca1 germline status in breast cancer - higher expression is associated with BRCA1 tumors	van et al.	11823860
96	BRCA_PROGNOSIS_POS	Single-sided	Genes whose expression is consistently positively correlated with breast cancer outcomes - higher expression is associated with good prognosis	van et al.	11823860
97	BRCA_PROGNOSIS_NEG	Single-sided	Genes whose expression is consistently negatively correlated with breast cancer outcomes - higher expression is associated with metastasis and poor prognosis	van et al.	11823860
98	WELCSH_BRCA	Paired	Genes upregulated by BRCA1	Welcsh et al.	12032322
99	TFF2_KO	Paired	Up-regulated in pyloric atrium tissue from Trefoil Factor 2 (Tff2) knockout mice, compared to wild-type controls	Baus-Loncar et al.	16121031
100	5FU_RESIST_limma_p0.01	Paired	5FU resistance in gastric cancer cell lines (p=0.01)	Unpublished	Unpublished
101	CIS_RESIST_limma_p0.01	Paired	Cisplatin resistance in gastric cancer cell lines (p=0.01)	Unpublished	Unpublished
102	OXA_RESIST_limma_p0.01	Paired	Oxaliplatin resistance in gastric cancer cell lines (p=0.01)	Unpublished	Unpublished
103	5FU_RESIST_limma_p0.05	Paired	5FU resistance in gastric cancer cell lines (p=0.05)	Unpublished	Unpublished
104	CIS_RESIST_limma_p0.05	Paired	Cisplatin resistance in gastric cancer cell lines (p=0.05)	Unpublished	Unpublished
105	OXA_RESIST_limma_p0.05	Paired	Oxaliplatin resistance in gastric cancer cell lines (p=0.05)	Unpublished	Unpublished
106	DZNep_Resistance_p0.05	Paired	DZNep resistance in gastric cancer cell lines (p=0.05)	Unpublished	Unpublished
107	DZNep_Resistance_p0.01	Paired	DZNep resistance in gastric cancer cell lines (p=0.01)	Unpublished	Unpublished
108	ASSOU_HUMAN_EMBRYONIC_STEM_CELL	Paired	Human embryonic stem cell signature	Assou et al.	17204602
109	ASSOU_HESC_SPECIFIC	Single-sided	Human embryonic stem cell signature	Assou et al.	17204602
110	IFNALPHA_HCC	Paired	Upregulated by interferon alpha treatment in Hep3B hepatocellular carcinoma cells	Radaeva et al.	11910354
111	IFNALPHA_NL_HCC	Paired	Upregulated by interferon alpha treatment in both normal primary hepatocytes and Hep3B hepatocellular carcinoma cells	Radaeva et al.	11910354
112	IFNALPHA_NL	Paired	Upregulated by interferon alpha treatment in normal primary hepatocytes	Radaeva et al.	11910354
113	IFNA_HCMV_6HRS	Paired	Up-regulated in fibroblasts at 6 hours following treatment with interferon-alpha	Browne et al.	11711622
114	IFNA_UV-CMV_COMMON_HCMV_6HRS	Paired	Up-regulated in fibroblasts at 6 hours following either infection with UV-inactivated CMV or interferon-alpha	Browne et al.	11711622
115	IFN_ALL	Paired	Upregulated 2-fold in HT1080 cells 6 hours following treatment with interferons alpha, beta and gamma	Der et al.	9861020
116	IFN_ALPHA	Paired	Upregulated 2-fold in HT1080 cells 6 hours following treatment with interferon alpha	Der et al.	9861020
117	IFN_ANY	Paired	Upregulated 2-fold in HT1080 cells 6 hours following treatment with any of interferons alpha, beta and gamma	Der et al.	9861020
118	IFN_BETA_GLIOMA	Paired	Up-regulated in human glioma cells (T98) at 48 hours following treatment with interferon-beta	Natsume et al.	16140920
119	IFN_BETA	Paired	Upregulated 2-fold in HT1080 cells 6 hours following treatment with interferon beta	Der et al.	9861020
120	IFN_GAMMA	Paired	Upregulated 2-fold in HT1080 cells 6 hours following treatment with interferon gamma	Der et al.	9861020
121	DER_IFNA	Paired	Genes up-regulated by interferon-alpha in HT1080 (fibrosarcoma)	Der et al.	9861020
122	DER_IFNB	Paired	Genes up-regulated by interferon-beta in HT1080 (fibrosarcoma)	Der et al.	9861020
123	DER_IFNG	Paired	Genes up-regulated by interferon-gamma in HT1080 (fibrosarcoma)	Der et al.	9861020
124	RADAEVA_IFNA	Paired	Genes up-regulated by interferon-alpha in primary hepatocyte	Radaeva et al.	11910354
125	SANA_IFNG_ENDOTHELIAL	Paired	Genes up-regulated by interferon-gamma in colon,derm,iliac,aortic,lung endothelial cells	Sana et al.	15749026
126	NEMETH_TNF	Paired	Genes induced after 3 h in LPS-stimulated RAW 2647 macrophages	Nemeth et al.	12766259
127	OSAWA_TNFA_HEPATOCYTE	Paired	Genes up-regulated by TNFA in Hc cells (normal hepatocyte)	Osawa et al.	12682234
128	SANA_TNFA_ENDOTHELIAL	Paired	Genes up-regulated by TNFA in colon,derm,iliac,aortic,lung endothelial cells	Sana et al.	15749026
129	MANALO_HYPOXIA	Paired	Genes upregulated in human pulmonary endothelial cells under hypoxic conditions or after exposure to AdCA5, an adenovirus carrying constitutively active hypoxia-inducible factor 1 (HIF-1alpha).	Manalo et al.	15374877
130	HYPOXIA_REG	Paired	Upregulated by hypoxia in renal cells, and downregulated with reoxygenation	Leonard et al.	12885785
131	HYPOXIA_FIBRO	Paired	Upregulated by hypoxia in normal fibroblasts from both young and old donors (Table 3)	Kim et al.	14499499
132	CHEN_HYPOXIA	Paired	Upregulated by hypoxia in HMECs	Chen et al.	19057672
133	CHEN_LACTIC_ACIDOSIS	Paired	Upregulated by lactic acidosis in HMECs	Chen et al.	19057672
134	TGFBETA_C1	Paired	Upregulated by TGF-beta treatment of skin fibroblasts, cluster 1	Verrecchia et al.	11279127
135	TGFBETA_C2	Paired	Upregulated by TGF-beta treatment of skin fibroblasts, cluster 2	Verrecchia et al.	11279127
136	TGFBETA_C3	Paired	Upregulated by TGF-beta treatment of skin fibroblasts, cluster 3	Verrecchia et al.	11279127
137	TGFBETA_C4	Paired	Upregulated by TGF-beta treatment of skin fibroblasts, cluster 4	Verrecchia et al.	11279127
138	TGFBETA_C5	Paired	Upregulated by TGF-beta treatment of skin fibroblasts, cluster 5	Verrecchia et al.	11279127
139	TGFBETA_EARLY	Paired	Upregulated by TGF-beta treatment of skin fibroblasts at 30 min (clusters 1-3)	Verrecchia et al.	11279127
140	TGFBETA_LATE	Paired	Upregulated by TGF-beta treatment of skin fibroblasts only at 1-4 hrs (clusters 4-6)	Verrecchia et al.	11279127
141	TGFBETA_ALL	Paired	Upregulated by TGF-beta treatment of skin fibroblasts, at any timepoint	Verrecchia et al.	11279127
142	p42_E2_v_p30_E2_ANOVA_top_50	Single-sided	Upregulated in CEBP-a p42-activated cells compared to p30-activated cells (top 50 by ANOVA)	Unpublished	Unpublished
143	p42_E2_v_VC_ANOVA_top_50	Single-sided	Upregulated in CEBP-a p42-activated cells compared to vehicle control (top 50 by ANOVA)	Unpublished	Unpublished
144	p42_E2_v_VC_Bin_Reg	Single-sided	Upregulated in CEBP-a p42-activated cells compared to vehicle control (Bin Reg)	Unpublished	Unpublished
145	p42_E2_v_VC_PAM	Single-sided	Upregulated in CEBP-a p42-activated cells compared to vehicle control (PAM)	Unpublished	Unpublished
146	p42_E2_v_p30_E2_PAM	Single-sided	Upregulated in CEBP-a p42-activated cells compared to p30-activated cells (PAM)	Unpublished	Unpublished
147	AML_WT_UP_over_p42	Single-sided	Upregulated in WT CEBPa AMLs compared to mutant AMLs and upregulated in CEBP-a p42-activated cells compared to vehicle control (PAM)	Unpublished	Unpublished
148	Miller_p53_WT_v_mutant	Paired	Upregulated in p53 wildtype breast tumors compared to p53 mutant tumors (SAM, top 100)	Miller et al.	16141321
149	HALMOS_CEBP	Paired	Upregulated genes based on an analysis comparing 0 versus 6 h of C/EBP-alpha induction (lung cancer cells)	Halmos et al.	15205324
150	TAVOR_CEBP	Paired	C/EBP-alpha upregulated genes in KCL22 cells (derived from BCR-ABL+ CML)	Tavor et al.	14517214
151	JECHLINGER_EMT	Paired	Genes upregulated for epithelial plasticity in tumor progression	Jechlinger et al.	14562044
152	EMT	Paired	Up-regulated during the TGFbeta-induced epithelial-to-mesenchymal transition (EMT) of Ras-transformed mouse mammary epithelial (EpH4) cells (EMT is representative of late-stage tumor progression and metastasis)	Jechlinger et al.	14562044
153	VEGF_HUVEC	Paired	20 genes with the largest fold-change up-regulation at any time point (30min to 24 hours) after VEGF treatment in human umbilical vein endothelial cells	Abe et al.	12197474
154	VEGF_HUVEC_2HRS	Paired	Up-regulated 2 hours after VEGF treatment in human umbilical vein endothelial cells	Abe et al.	12197474
155	VEGF_MMMEC_12HRS	Paired	Up-regulated at 12hrs follwing VEGF treatment of human myometrial microvascular endothelial cells	Weston et al.	12200464
156	VEGF_HUVEC_30MIN	Paired	Up-regulated 30 minutes after VEGF treatment in human umbilical vein endothelial cells	Abe et al.	12197474
157	VEGF_MMMEC_3HRS	Paired	Up-regulated at 3hrs follwing VEGF treatment of human myometrial microvascular endothelial cells	Weston et al.	12200464
158	VEGF_MMMEC_6HRS	Paired	Up-regulated at 6hrs follwing VEGF treatment of human myometrial microvascular endothelial cells	Weston et al.	12200464
159	VEGF_MMMEC_ALL	Paired	Up-regulated at any timepoint follwing VEGF treatment of human myometrial microvascular endothelial cells	Weston et al.	12200464
160	BOQUEST_CD31PLUS_VS_CD31MINUS	Paired	Genes overexpressed 3-fold or more in freshly isolated CD31+ versus freshly isolated CD31- cells	Boquest et al.	15635089
161	LGAS4	Paired	Genes overexpressed in LGAS4+ GC cell lines	Unpublished	Unpublished
162	CORDERO_KRAS_KD_VS_CONTROL	Paired	Genes upregulated in kras knockdown vs control in a human cell line	Sweet-Cordero et al.	15608639
163	DZNEP_YCC6_IM95	Paired	Genes upregulated by DZNep in YCC6 and IM95	Unpublished	Unpublished
164	her2.rma_nevins_U133A_p0.001	Paired	Genes upregulated by her2 (Nevins signature)	Gatza et al.	20335537
165	egfr.mas5_nevins_U133A_p0.001	Paired	Genes upregulated by egfr (Nevins signature)	Gatza et al.	20335538
166	er.mas5_nevins_U133A_p0.001	Paired	Genes upregulated by er (Nevins signature)	Gatza et al.	20335539
167	pr.rma_nevins_U133A_p0.001	Paired	Genes upregulated by pr (Nevins signature)	Gatza et al.	20335540
168	stat3.mas5_nevins_U133A_p0.001	Paired	Genes upregulated by stat3 (Nevins signature)	Gatza et al.	20335541
169	akt.mas5_nevins_U133P2_p0.001	Paired	Genes upregulated by akt (Nevins signature)	Gatza et al.	20335542
170	p63.mas5_nevins_U133P2_p0.001	Paired	Genes upregulated by p63 (Nevins signature)	Gatza et al.	20335543
171	pi3k.rma_nevins_U133P2_p0.001	Paired	Genes upregulated by pi3k (Nevins signature)	Gatza et al.	20335544
172	DZNep_Global_T_vs_C_Centered_p0.001	Paired	Genes upregulated by DZNep in GC cell lines	Gatza et al.	20335545
173	5AZA_Global_T_vs_C_p0.001	Paired	Genes upregulated by 5AZA in GC cell lines	Gatza et al.	20335546
174	NELSON_ANDROGEN	Paired	Genes upregulated by androgen in neoplastic prostate epithelium	Nelson et al.	12185249
