# Supplementary material for: A Densely Interconnected Genome-Wide Network of MicroRNAs and Oncogenic Pathways Revealed Using Gene Expression Signatures
Source: PLoS Genet. 2011 Dec 15;7(12):e1002415. doi: 10.1371/journal.pgen.1002415 (PMC3240594; doi:10.1371/journal.pgen.1002415)
Supplement: Table S6 — Expression signatures and pathways. (XLS) [file pgen.1002415.s008.xls]

## Sheet: Sheet1
Table S6. Pathways and Representative Signatures (details of signatures are in Supplementary Table S5).
Pathway	Signature name
AKT	akt.mas5_nevins_U133P2_p0.001
AR	NELSON_ANDROGEN
BRCA1	BRCA1_MES
	BRCA1_OVEREXP
	BRCA1_OVEREXP_PROSTATE
	BRCA1_SW480
	BRCA1KO_MEF_DN
	WELCSH_BRCA
E2F	LEE_E2F1
	E2F1_DNA
	STANELLE_E2F1
	BILD_E2F3
EGFR	egfr.mas5_nevins_U133A_p0.001
ER	S2_ESTRADIOL
	BECKER_ESTROGEN_RESPONSIVE_SUBSET_2
	STOSSI_ER
	er.mas5_nevins_U133A_p0.001
HER2	her2.rma_nevins_U133A_p0.001
HSP90	S7_GEDUNIN
	S12_CELASTROL
Hypoxia	MANALO_HYPOXIA
	HYPOXIA_REG
	HYPOXIA_FIBRO
	CHEN_HYPOXIA
IFN	IFN_ALL
	IFN_ANY
IFNa	IFNALPHA_HCC
	IFNALPHA_NL_HCC
	IFNALPHA_NL
	IFNA_HCMV_6HRS
	IFNA_UV-CMV_COMMON_HCMV_6HRS
	IFN_ALPHA
	DER_IFNA
	RADAEVA_IFNA
IFNb	IFN_BETA_GLIOMA
	IFN_BETA
	DER_IFNB
IFNg	IFN_GAMMA
	DER_IFNG
	SANA_IFNG_ENDOTHELIAL
Myc	SCHUMACHER_MYC
	ZELLER_MYC
	MENSSEN_MYC
	BILD_MYC
NF-kB_TNF-a	HINATA_NFKB
	TNFA_NFKB_DEP
	TNFALPHA_30MIN
	TNFALPHA_4HRS
	TNFALPHA_ADIP
	TNFALPHA_ALL
	TNFALPHA_TGZ_ADIP
	OSAWA_TNFA_HEPATOCYTE
	SANA_TNFA_ENDOTHELIAL
p53	KANNAN_P53
	P53_BRCA1
	STRESS_P53_SPECIFIC
	Miller_p53_WT_v_mutant
p63	p63.mas5_nevins_U133P2_p0.001
PI3K	pi3k.rma_nevins_U133P2_p0.001
PPARG	ADIPOCYTE_PPARG
PR	pr.rma_nevins_U133A_p0.001
Ras	CORDERO_KRAS_KD_VS_CONTROL
	BILD_RAS
Src	BILD_SRC
STAT3	stat3.mas5_nevins_U133A_p0.001
TGF-b	TGFBETA_C1
	TGFBETA_C2
	TGFBETA_C3
	TGFBETA_C4
	TGFBETA_C5
	TGFBETA_EARLY
	TGFBETA_LATE
	TGFBETA_ALL
VEGF	VEGF_HUVEC
	VEGF_HUVEC_2HRS
	VEGF_MMMEC_12HRS
	VEGF_HUVEC_30MIN
	VEGF_MMMEC_3HRS
	VEGF_MMMEC_6HRS
	VEGF_MMMEC_ALL
Wnt	BILD_BCAT
	KENNY_WNT
	LIN_WNT
	WILLERT_WNT_NCCIT_ALL
