# Supplementary material for: A Densely Interconnected Genome-Wide Network of MicroRNAs and Oncogenic Pathways Revealed Using Gene Expression Signatures
Source: PLoS Genet. 2011 Dec 15;7(12):e1002415. doi: 10.1371/journal.pgen.1002415 (PMC3240594; doi:10.1371/journal.pgen.1002415)
Supplement: Table S7 — Number of miRNAs correlated to each pathway. (XLS) [file pgen.1002415.s009.xls]

## Sheet: Sheet1
Table S7: Number of miRNAs correlated to each pathway for each cohort.
Cohort	#MicroRNAs	AKT	AR	BRCA1	E2F	EGFR	ER	HER2	HSP90	Hypoxia	IFN	IFNa	IFNb	IFNg	Myc	NF-kB_TNF-a	PI3K	PPARG	PR	Ras	STAT3	Src	TGF-b	VEGF	Wnt	p53	p63	Mean	Range	Max	Min
GEMINI GC	Postively correlated	7	41	56	19	28	97	37	25	33	22	19	22	33	47	89	7	24	0	52	4	16	98	82	29	34	7	35.6923	98	98	0
	Negatively correlated	14	73	100	63	44	55	33	17	32	31	27	44	37	86	43	21	6	5	99	9	42	61	35	72	40	13	42.3846	95	100	5
	Correlated	21	114	156	82	72	152	70	42	65	53	46	66	70	133	132	28	30	5	151	13	58	159	117	101	74	20	78.0769	154	159	5
SG GC	Postively correlated	73	100	87	122	164	84	135	234	94	79	118	82	193	113	80	72	88	94	100	201	110	167	173	62	183	72	118.462	172	234	62
	Negatively correlated	116	45	4	21	56	1	3	0	15	58	122	27	21	136	13	113	24	115	162	29	93	90	88	11	68	115	59.4615	162	162	0
	Correlated	189	145	91	143	220	85	138	234	109	137	240	109	214	249	93	185	112	209	262	230	203	257	261	73	251	187	177.923	189	262	73
AU GC	Postively correlated	49	52	134	127	68	119	58	148	85	67	129	86	125	105	115	43	19	79	78	159	35	160	155	127	163	41	97.1538	144	163	19
	Negatively correlated	0	19	9	41	6	26	0	2	16	48	55	41	17	100	55	45	0	69	153	0	8	75	64	53	58	0	36.9231	153	153	0
	Correlated	49	71	143	168	74	145	58	150	101	115	184	127	142	205	170	88	19	148	231	159	43	235	219	180	221	41	134.077	216	235	19
Sotiriou Breast	Postively correlated	83	87	152	141	170	136	158	139	193	102	131	163	203	108	111	71	58	90	85	179	104	186	181	175	189	88	133.962	145	203	58
	Negatively correlated	30	64	4	2	46	63	25	16	60	46	87	13	24	140	22	102	19	107	66	43	21	68	60	19	54	32	47.4231	138	140	2
	Correlated	113	151	156	143	216	199	183	155	253	148	218	176	227	248	133	173	77	197	151	222	125	254	241	194	243	120	181.385	177	254	77
Wang Breast	Postively correlated	185	106	168	169	181	127	189	229	183	132	149	178	181	142	130	115	95	100	104	180	113	169	175	114	162	174	151.923	134	229	95
	Negatively correlated	0	3	0	13	17	43	0	0	45	58	67	24	35	103	20	14	20	105	60	10	38	79	73	3	43	0	33.5769	105	105	0
	Correlated	185	109	168	182	198	170	189	229	228	190	216	202	216	245	150	129	115	205	164	190	151	248	248	117	205	174	185.5	139	248	109
	Mean	111.4	118	142.8	143.6	156	150.2	127.6	162	151.2	128.6	180.8	136	173.8	216	135.6	120.6	70.6	152.8	191.8	162.8	116	230.6	217.2	133	198.8	108.4
	Range	168	80	77	100	148	114	131	192	188	137	194	136	157	116	77	157	96	204	111	217	160	98	144	121	177	167
	Max	189	151	168	182	220	199	189	234	253	190	240	202	227	249	170	185	115	209	262	230	203	257	261	194	251	187
	Min	21	71	91	82	72	85	58	42	65	53	46	66	70	133	93	28	19	5	151	13	43	159	117	73	74	20
																												Mean	Range	Max	Min
																											Overall	151.392	257	262	5
