# Supplementary material for: A Densely Interconnected Genome-Wide Network of MicroRNAs and Oncogenic Pathways Revealed Using Gene Expression Signatures
Source: PLoS Genet. 2011 Dec 15;7(12):e1002415. doi: 10.1371/journal.pgen.1002415 (PMC3240594; doi:10.1371/journal.pgen.1002415)
Supplement: Table S9 — Predicted miRNA–pathway associations. (XLS) [file pgen.1002415.s011.xls]

## Sheet: Sheet1
Table S9: Predicted miRNA-Pathway Associations
Terminology : 0 means no correlation, (negative value) -x means a negative correlation between the miRNA and pathway is seen in x cohorts (x datasets), and (positive value) y means a positive correlation is seen in y cohorts (y datasets).
mir name	AKT	AR	BRCA1	E2F	EGFR	ER	HER2	HSP90	Hypoxia	IFN	IFNa	IFNb	IFNg	Myc	NF-kB_TNF-a	PI3K	PPARG	PR	Ras	STAT3	Src	TGF-b	VEGF	Wnt	p53	p63
ebv-miR-BART12	0	0	0	0	0	0	0	0	0	0	0	0	0	0	3	0	0	0	0	0	0	0	0	0	0	0
ebv-miR-BART14	0	0	0	0	0	3	0	0	0	0	0	0	0	0	0	0	0	0	0	0	0	0	0	0	0	0
ebv-miR-BART15	0	0	0	0	2	0	3	0	0	0	0	0	0	0	0	-2	0	0	0	3	0	0	0	0	0	0
ebv-miR-BART1-5p	0	3	0	0	0	0	0	0	0	0	0	0	0	0	0	0	0	0	0	0	0	0	0	0	0	0
ebv-miR-BART20-3p	0	3	0	0	0	0	0	0	0	0	-3	0	-2	0	0	0	0	0	0	0	0	-4	0	0	0	0
ebv-miR-BART4	0	0	0	0	0	0	0	0	0	0	0	0	0	0	4	0	0	0	0	0	0	0	0	0	0	0
hcmv-miR-UL70-3p	0	0	0	0	0	0	0	0	4	0	0	0	0	0	0	0	2	0	0	0	0	0	0	0	0	0
hcmv-miR-US33-5p	0	0	0	0	0	0	0	0	0	0	0	0	0	0	0	0	0	0	0	0	0	0	0	0	0	0
hsa-let-7b	0	4	5	0	0	0	0	0	0	0	0	0	0	3	0	0	0	0	0	0	0	0	-1	0	0	0
hsa-let-7b*	0	0	0	0	0	0	0	0	0	0	0	0	0	0	0	0	0	0	0	0	-4	0	0	0	0	0
hsa-let-7c*	0	0	0	0	0	0	0	0	0	0	0	0	0	0	0	0	0	0	-4	0	0	5	5	0	0	0
hsa-let-7d*	0	0	0	0	0	0	0	0	0	0	0	0	0	0	0	0	0	0	0	0	0	0	0	0	0	0
hsa-let-7e	0	0	3	4	0	0	0	0	0	5	5	5	5	0	5	0	0	0	0	0	0	0	0	4	0	0
hsa-let-7e*	0	-3	3	0	0	0	0	0	0	4	0	0	0	-4	3	0	0	0	-3	5	0	5	5	4	0	0
hsa-let-7g	0	0	5	-1	5	5	0	0	5	0	0	0	0	-4	0	0	0	0	0	0	0	0	0	0	5	0
hsa-let-7i	0	0	5	4	0	0	0	0	0	4	4	5	5	0	0	3	0	0	0	0	0	0	0	0	0	0
hsa-let-7i*	2	-4	0	2	0	0	0	4	0	0	0	0	0	0	0	0	0	0	-3	0	0	5	5	0	0	4
hsa-miR-100	0	-3	0	0	0	0	-1	3	0	0	0	0	0	0	2	0	0	0	-4	0	0	5	5	0	0	0
hsa-miR-100*	0	-5	0	0	0	0	0	3	0	0	0	0	0	0	2	0	0	0	-3	0	0	5	5	0	0	0
hsa-miR-103	0	0	0	0	0	0	0	4	0	0	0	0	0	5	0	0	0	0	0	0	0	0	0	0	0	0
hsa-miR-105	0	0	-2	0	0	4	0	0	0	0	0	0	0	0	0	0	0	0	0	0	0	0	0	0	0	0
hsa-miR-106b	0	3	0	0	0	0	0	0	0	0	0	0	0	5	0	0	0	0	5	-3	4	-5	-5	1	0	0
hsa-miR-10b	0	0	0	0	0	0	0	0	0	0	0	0	0	0	2	0	0	0	-4	0	0	0	0	2	0	0
hsa-miR-122	0	0	0	0	0	0	0	0	0	0	0	-2	0	0	0	0	0	0	-4	0	0	0	1	0	0	0
hsa-miR-1224-3p	0	0	0	0	0	0	0	0	0	0	0	0	0	0	0	0	0	0	0	0	-5	0	0	0	0	0
hsa-miR-1225-5p	-3	0	-1	-4	0	0	0	0	1	-5	0	0	0	0	0	-5	0	0	0	0	3	0	0	-2	0	-3
hsa-miR-1227	0	0	0	0	0	0	0	0	0	0	0	0	0	0	0	0	0	0	0	0	-1	0	0	0	0	0
hsa-miR-1228	0	0	0	5	0	4	0	3	0	0	0	0	0	0	4	0	0	0	0	0	0	0	0	0	0	0
hsa-miR-1228*	0	0	0	0	0	0	0	0	0	0	0	0	0	0	5	0	0	0	0	0	0	5	0	0	0	0
hsa-miR-125a-5p	0	-3	0	0	0	0	0	0	0	5	5	0	0	0	0	0	0	0	0	0	0	0	0	4	0	0
hsa-miR-125b	0	-2	0	0	0	0	-1	3	0	0	0	0	0	0	3	0	0	0	-3	0	0	5	5	0	0	0
hsa-miR-126	0	0	0	0	0	0	0	0	0	0	0	0	0	0	0	0	0	0	0	0	0	0	0	0	0	0
hsa-miR-127-3p	0	-2	0	0	0	0	0	0	0	0	0	0	0	-5	0	0	0	0	-4	0	0	5	5	0	0	0
hsa-miR-128	0	0	0	0	0	0	0	0	0	0	0	0	0	0	0	0	0	0	0	0	0	0	0	0	0	0
hsa-miR-129*	0	-2	0	0	0	3	0	0	0	0	0	0	0	0	0	0	0	0	-5	0	0	0	0	0	0	0
hsa-miR-129-3p	0	0	0	0	0	0	0	0	0	0	0	0	0	0	0	0	0	0	0	0	0	0	0	0	0	0
hsa-miR-130a	0	-3	0	0	0	0	-1	0	0	0	0	0	0	0	0	0	0	0	-5	0	0	5	0	0	0	0
hsa-miR-132*	0	0	0	0	0	2	0	0	0	0	0	0	0	0	0	0	0	0	0	0	0	5	0	0	0	0
hsa-miR-133b	0	0	0	0	0	0	0	0	0	0	0	0	0	0	0	0	0	0	0	0	0	0	0	0	0	0
hsa-miR-134	0	0	0	0	0	0	0	0	3	0	0	0	0	0	0	-4	0	0	0	0	0	0	0	0	0	0
hsa-miR-135b	0	0	1	0	0	0	5	0	0	0	0	2	0	0	1	0	0	0	5	0	0	0	0	2	0	0
hsa-miR-136	0	-2	0	0	0	0	0	0	0	0	0	0	0	0	0	0	0	0	-5	0	-3	5	5	0	0	0
hsa-miR-136*	0	-2	0	0	0	0	0	0	0	0	0	0	0	-5	0	0	0	0	-5	0	0	5	5	0	0	0
hsa-miR-137	0	-3	0	0	0	0	0	3	0	0	0	0	0	0	1	0	0	0	-3	0	0	5	5	0	0	0
hsa-miR-138	0	-1	0	0	0	1	0	4	0	0	0	0	0	0	1	0	0	0	-3	0	0	5	5	0	0	0
hsa-miR-140-3p	0	0	0	-2	0	4	0	4	0	-1	0	0	0	0	0	0	1	0	0	0	0	0	0	-2	0	0
hsa-miR-140-5p	0	0	0	-2	0	2	0	3	0	0	0	0	0	0	0	0	0	0	-4	0	0	0	0	-2	0	0
hsa-miR-141	0	5	2	0	0	0	4	0	0	0	0	0	0	0	0	0	0	0	5	0	0	-5	-5	0	0	0
hsa-miR-141*	0	5	3	0	0	0	4	0	0	0	0	0	0	0	0	0	0	0	5	0	0	-5	-5	0	0	0
hsa-miR-142-3p	0	4	0	0	0	0	5	0	0	0	0	3	4	0	0	0	0	0	4	0	0	0	0	0	3	0
hsa-miR-142-5p	0	0	2	-2	5	0	5	0	4	0	0	0	4	-5	0	0	0	0	0	0	0	4	5	0	5	0
hsa-miR-143	0	-2	0	0	0	0	0	0	0	0	0	-2	0	0	0	0	0	0	-5	0	0	5	5	0	0	0
hsa-miR-143*	0	0	0	-2	0	0	0	0	3	0	0	0	0	0	0	-3	0	0	-5	0	0	5	5	0	0	0
hsa-miR-144	0	0	0	0	0	0	0	0	0	0	0	0	0	0	0	0	0	0	-4	0	0	0	5	0	0	0
hsa-miR-145	0	-1	0	0	0	2	-1	0	0	0	0	0	0	0	0	0	0	0	-5	0	0	5	0	-2	0	0
hsa-miR-145*	0	-2	0	0	0	0	0	0	0	0	0	0	0	-5	0	0	0	0	-5	0	0	5	5	0	0	0
hsa-miR-146a	0	0	5	0	5	0	0	0	5	5	5	5	5	-3	5	0	0	-2	0	5	-1	5	5	0	5	0
hsa-miR-148b*	0	0	0	0	0	0	0	0	0	-3	0	0	0	0	0	0	0	0	0	0	0	-3	0	0	0	0
hsa-miR-149	0	0	3	3	0	0	0	0	0	4	0	0	0	0	0	0	0	0	-3	0	0	5	5	4	0	0
hsa-miR-150	0	0	0	-2	0	1	5	0	4	0	0	0	0	0	0	-2	5	0	0	0	0	0	0	0	5	0
hsa-miR-152	0	-2	0	0	0	0	0	0	0	0	0	0	0	-5	1	0	0	-5	-4	0	0	5	5	0	0	0
hsa-miR-153	0	0	-1	0	0	3	0	0	0	-5	0	0	0	0	0	0	0	0	0	0	0	0	0	0	0	0
hsa-miR-154	0	-2	0	0	0	0	0	0	0	0	0	0	0	-5	0	0	0	0	-5	0	0	5	5	0	0	0
hsa-miR-154*	0	-3	0	0	0	0	0	0	0	0	0	0	0	-5	1	0	0	0	-3	0	0	5	5	0	0	0
hsa-miR-17	5	0	0	0	0	0	0	0	-3	0	0	0	0	5	0	5	0	0	0	-3	0	0	0	0	0	5
hsa-miR-17*	0	0	0	0	0	2	0	0	0	0	0	0	0	0	0	0	0	0	0	0	0	0	0	4	0	0
hsa-miR-181a-2*	0	-3	0	0	0	0	0	0	0	0	0	0	0	-5	0	0	0	0	-4	0	0	5	5	2	0	0
hsa-miR-181c*	0	0	0	0	0	4	0	0	0	0	0	0	0	0	0	0	0	0	-3	0	0	5	0	0	0	0
hsa-miR-181d	0	0	5	0	0	4	0	0	0	0	0	0	0	0	4	0	0	0	0	0	0	0	0	0	0	0
hsa-miR-182*	0	0	0	0	0	0	0	0	0	0	0	0	0	0	0	0	0	0	0	0	0	0	0	0	0	0
hsa-miR-187*	0	0	0	-1	0	0	0	0	4	-1	-3	0	0	0	-3	0	2	0	0	0	0	0	0	-1	0	0
hsa-miR-188-3p	0	5	0	0	0	0	0	0	0	0	0	0	0	4	0	0	0	0	5	0	4	-5	0	0	0	0
hsa-miR-18a	0	0	0	0	-5	0	-2	0	-2	0	0	0	-2	5	0	0	0	0	0	0	0	-4	0	0	-5	0
hsa-miR-18b	0	0	-1	0	-3	2	0	0	-3	0	-4	-3	-5	5	0	0	0	0	0	0	0	-4	0	0	-5	0
hsa-miR-190	0	5	4	0	0	0	0	0	0	0	0	0	0	0	0	0	0	0	4	0	0	0	0	0	0	0
hsa-miR-192	0	4	2	0	0	0	5	0	0	0	0	0	0	0	0	0	0	0	5	0	0	0	-5	0	0	0
hsa-miR-192*	0	3	2	0	0	0	5	0	0	0	0	0	0	0	0	0	0	0	5	0	0	0	-5	0	0	0
hsa-miR-193a-5p	0	0	0	0	0	0	0	0	0	0	0	0	0	0	3	0	0	0	0	0	0	0	0	0	0	0
hsa-miR-194	0	4	2	0	0	0	5	0	0	0	0	0	0	0	0	0	0	0	5	0	0	-5	0	0	0	0
hsa-miR-194*	0	3	2	0	0	0	5	0	0	0	0	0	0	0	0	0	0	0	5	0	0	0	-5	0	0	0
hsa-miR-195	0	-2	0	0	0	0	0	0	0	0	0	0	0	0	0	0	0	0	-3	0	0	0	0	0	0	0
hsa-miR-195*	0	0	0	0	0	0	0	0	0	0	0	0	0	0	0	0	0	0	0	0	0	0	0	0	0	0
hsa-miR-196b	0	0	3	0	0	0	4	0	0	0	0	0	0	0	0	0	3	0	0	0	0	0	0	4	0	0
hsa-miR-197	0	0	0	0	0	4	0	0	0	0	0	0	0	0	0	0	0	0	0	0	-3	0	0	0	0	0
hsa-miR-199a-5p	0	-2	0	0	0	0	0	4	0	0	0	0	0	0	-1	0	0	0	-5	0	0	5	5	-3	0	0
hsa-miR-199b-3p	0	-1	0	0	0	0	0	0	0	0	0	-1	0	0	1	0	0	0	-4	0	0	5	5	0	0	0
hsa-miR-199b-5p	0	-2	0	0	0	2	0	3	0	0	0	0	0	0	0	0	0	0	-5	0	0	5	0	-2	0	0
hsa-miR-19a	0	0	0	0	-5	2	0	0	0	0	0	0	-3	5	-1	0	0	0	0	-3	0	-5	0	0	-4	0
hsa-miR-19b	4	0	0	0	0	0	0	0	-3	0	0	0	0	5	0	5	0	0	0	-4	0	0	0	0	0	5
hsa-miR-19b-1*	0	0	0	0	0	0	0	0	0	0	0	0	0	5	0	0	0	0	0	0	0	0	0	0	0	0
hsa-miR-200a	0	5	2	0	0	0	5	0	0	0	0	0	4	0	0	0	0	0	5	0	0	-5	-5	0	0	0
hsa-miR-200a*	0	5	4	0	0	0	4	0	0	0	0	2	3	0	0	0	0	0	5	0	0	-5	0	0	0	0
hsa-miR-200b	0	5	2	0	0	0	5	0	0	0	0	0	3	0	1	0	0	0	5	0	0	0	0	3	0	0
hsa-miR-200b*	0	5	4	0	0	0	4	0	0	0	0	3	0	0	0	0	0	0	5	0	0	0	0	0	0	0
hsa-miR-200c	0	5	3	0	0	0	4	0	0	0	0	0	0	0	-1	0	0	0	5	0	0	-5	-5	4	0	0
hsa-miR-200c*	0	5	2	0	0	0	4	0	0	0	0	0	0	0	0	0	0	0	5	0	0	0	-5	3	0	0
hsa-miR-203	0	5	3	0	0	0	4	0	0	0	0	0	0	0	0	0	0	0	5	0	0	-5	-5	3	0	0
hsa-miR-204	0	0	0	0	0	0	0	0	0	0	0	0	0	0	0	0	0	0	0	0	0	0	0	0	5	0
hsa-miR-205	0	0	0	4	0	0	0	0	0	3	4	4	4	0	5	0	0	0	0	0	0	4	2	5	0	0
hsa-miR-20a	0	0	0	0	-2	0	0	0	0	0	0	0	0	0	0	0	0	0	0	0	0	0	0	0	-4	5
hsa-miR-20a*	0	0	2	0	0	0	0	0	0	0	0	0	0	0	-1	0	0	0	0	0	0	0	0	3	0	0
hsa-miR-214	0	-1	0	0	0	2	-1	0	0	0	0	0	0	0	0	0	0	0	-3	0	0	5	0	0	0	0
hsa-miR-214*	0	-2	0	0	0	2	0	3	0	0	0	0	0	0	0	0	0	0	-5	0	0	5	5	-2	0	0
hsa-miR-215	0	4	3	0	0	0	5	0	0	0	0	0	0	0	0	0	0	0	5	0	0	0	0	0	0	0
hsa-miR-218	0	-1	0	0	0	2	0	0	0	0	0	0	0	0	0	0	0	0	-5	0	0	5	0	0	0	0
hsa-miR-22	0	0	0	0	0	2	-1	0	0	0	0	0	0	0	0	0	0	0	-5	0	0	0	0	-2	0	0
hsa-miR-22*	0	-2	2	0	0	0	0	0	0	3	0	0	0	-5	2	0	0	-5	-3	0	0	5	5	0	0	0
hsa-miR-221	0	0	0	5	4	0	1	0	0	5	5	5	5	0	5	0	0	0	4	4	0	5	0	5	0	0
hsa-miR-221*	0	0	0	0	3	0	0	0	5	4	4	4	3	0	5	0	0	0	3	0	0	5	4	0	4	0
hsa-miR-222	0	0	0	0	4	0	0	0	5	5	5	5	5	-1	5	0	0	0	2	0	0	5	0	0	5	0
hsa-miR-23a	3	0	0	4	0	0	0	0	0	5	5	5	5	0	0	5	0	0	0	0	0	5	0	0	0	0
hsa-miR-23a*	0	0	0	0	0	0	0	0	0	0	0	0	0	0	0	0	0	0	0	0	0	4	0	0	0	0
hsa-miR-24	4	0	0	5	0	0	0	0	0	0	5	0	0	0	0	4	0	0	0	-2	0	0	0	0	0	5
hsa-miR-25*	0	0	0	0	-3	0	0	0	0	-5	-4	-3	-4	5	-1	0	0	0	0	0	4	-5	0	0	-4	0
hsa-miR-26a	0	0	0	0	0	0	0	0	0	0	0	0	0	0	5	0	0	0	0	0	0	0	0	0	0	0
hsa-miR-26b	0	0	0	0	0	0	0	-1	0	0	0	0	0	0	0	0	0	0	0	0	-4	0	0	0	0	0
hsa-miR-27a	0	0	0	0	0	-3	0	5	0	0	0	0	0	0	0	5	0	0	0	0	0	0	0	0	0	0
hsa-miR-27b*	0	0	0	0	0	0	0	0	0	0	0	0	0	0	3	0	0	0	0	0	0	0	0	0	0	0
hsa-miR-299-3p	0	-2	0	0	0	0	0	0	0	0	0	0	0	-5	0	0	0	0	-3	0	0	0	5	0	0	0
hsa-miR-299-5p	0	-3	3	2	0	0	0	0	0	0	0	0	0	0	3	0	-2	0	-3	0	-2	5	0	0	0	0
hsa-miR-29a	0	0	0	0	5	0	2	0	5	5	5	5	5	-5	5	0	0	0	0	0	0	0	0	0	5	0
hsa-miR-29a*	0	0	0	0	0	0	0	0	0	5	5	5	5	0	5	0	0	0	0	0	0	0	0	0	0	0
hsa-miR-29b	0	0	0	3	5	0	3	0	5	5	5	5	5	-4	5	0	0	0	0	0	0	0	0	0	5	0
hsa-miR-29c*	0	5	2	0	0	0	4	0	0	0	0	0	0	0	0	0	0	0	5	0	0	-5	-5	0	0	0
hsa-miR-300	0	0	0	0	0	0	0	0	0	0	0	0	0	0	0	0	0	0	0	0	-1	0	0	0	0	0
hsa-miR-30a	0	0	0	0	0	0	0	0	0	5	0	0	0	0	4	0	0	0	-3	0	0	5	5	0	0	0
hsa-miR-30a*	0	-1	5	4	0	-1	0	0	0	5	5	5	5	-2	5	0	-1	0	0	0	-2	5	5	4	0	0
hsa-miR-30c	0	-1	0	0	0	0	0	0	0	0	0	0	0	0	0	0	0	0	0	0	-2	5	4	0	0	0
hsa-miR-30c-2*	0	0	0	2	0	0	0	0	0	0	0	0	0	0	0	0	0	0	0	0	0	0	0	0	0	0
hsa-miR-30d	0	0	0	0	0	0	0	0	0	0	0	0	0	0	2	0	0	0	0	0	0	0	0	4	0	0
hsa-miR-30e*	0	0	4	0	0	5	0	0	0	0	0	0	0	-3	3	0	0	0	0	0	-4	5	0	0	0	0
hsa-miR-32*	0	0	0	0	0	0	0	0	0	0	0	0	0	0	3	0	0	0	0	0	-1	5	0	0	0	0
hsa-miR-320	0	0	0	0	0	0	0	0	0	0	0	0	0	5	0	0	3	0	0	0	5	0	0	0	0	0
hsa-miR-323-3p	0	-3	0	0	0	0	0	0	0	0	0	0	0	-5	1	0	0	0	-3	0	0	5	5	0	0	0
hsa-miR-324-3p	0	-3	0	0	0	4	0	4	0	0	0	0	0	0	0	0	0	0	0	0	0	5	0	0	0	0
hsa-miR-328	0	0	0	0	0	0	0	0	0	0	0	0	0	0	4	0	0	0	0	0	-4	0	0	0	0	0
hsa-miR-329	0	-3	0	0	0	0	0	0	0	0	0	0	0	-5	1	0	0	0	-3	0	0	5	5	0	0	0
hsa-miR-335	0	0	0	0	0	0	5	0	0	0	0	0	0	0	4	0	0	0	0	0	-2	0	5	0	0	0
hsa-miR-335*	0	0	3	0	0	0	0	0	0	0	0	0	0	0	3	0	0	0	0	0	-3	0	0	0	0	0
hsa-miR-337-3p	0	-2	0	0	0	0	0	0	0	0	0	0	0	-5	1	0	0	0	-5	0	0	5	5	0	0	0
hsa-miR-337-5p	0	-2	0	0	0	0	0	0	0	0	0	0	0	-5	0	0	0	0	-5	0	0	5	5	0	0	0
hsa-miR-338-3p	0	4	2	0	0	0	4	0	0	0	0	0	0	5	-1	0	0	0	5	0	0	-5	-5	0	0	0
hsa-miR-33a	0	5	0	0	0	0	3	0	0	0	0	0	0	5	0	0	0	0	5	0	0	-5	-5	0	0	0
hsa-miR-342-3p	0	0	0	0	0	4	-1	0	0	0	0	-2	0	0	-2	0	0	0	-5	0	0	0	5	0	0	0
hsa-miR-342-5p	0	0	0	0	0	4	0	4	0	0	0	0	0	0	0	0	0	0	-5	0	0	0	0	0	0	0
hsa-miR-345	0	0	0	0	0	0	0	0	0	0	0	0	0	0	0	0	3	0	0	0	4	-3	0	0	0	0
hsa-miR-346	0	0	0	0	0	3	0	0	0	0	0	0	0	0	0	0	0	0	-2	0	0	5	5	0	0	0
hsa-miR-34a*	0	0	3	0	0	0	0	0	0	0	0	2	0	0	0	0	0	0	5	0	0	0	0	0	5	0
hsa-miR-34b	0	0	0	0	0	0	0	0	0	0	0	0	0	0	0	0	0	0	0	0	-1	0	0	0	0	0
hsa-miR-34c-5p	0	-3	0	0	0	0	-1	0	0	0	0	0	0	-5	0	0	0	0	-5	0	0	5	5	1	0	0
hsa-miR-362-3p	0	4	0	0	0	0	0	0	0	0	0	0	0	5	0	0	0	0	5	0	0	-5	-5	0	0	0
hsa-miR-362-5p	0	4	0	0	0	0	0	0	0	0	0	0	0	5	0	0	0	0	5	-3	3	-5	-5	0	0	0
hsa-miR-365	2	0	0	4	0	-3	0	0	0	5	5	5	5	0	0	3	0	0	0	0	-1	5	5	0	0	3
hsa-miR-369-5p	0	-3	0	0	0	0	0	0	0	0	0	0	0	-5	1	0	0	0	-3	0	0	5	5	0	0	0
hsa-miR-371-3p	0	0	0	0	0	0	0	0	0	0	0	0	0	0	0	0	0	0	0	0	0	-5	0	0	-3	0
hsa-miR-372	0	0	-2	0	-1	0	0	0	0	0	-3	0	0	0	0	0	0	0	0	0	0	0	0	0	-5	0
hsa-miR-373	0	0	-1	0	0	0	0	0	0	0	0	0	0	0	0	0	0	0	0	0	0	0	5	4	0	0
hsa-miR-373*	0	0	0	0	0	0	0	0	4	0	0	0	0	0	0	0	0	0	0	0	1	0	0	0	0	0
hsa-miR-374a	0	0	5	0	0	0	4	0	4	0	0	0	0	0	1	0	0	0	0	0	0	4	3	0	0	0
hsa-miR-374b*	0	0	0	0	0	0	0	0	0	0	0	0	0	4	4	0	0	0	0	0	0	0	0	0	0	0
hsa-miR-375	0	3	1	0	0	0	5	0	0	0	0	0	0	0	0	0	0	0	5	0	0	-5	-5	0	0	0
hsa-miR-376a	0	-2	0	0	0	2	0	0	0	0	0	0	0	-5	1	0	0	0	-5	0	0	5	5	0	0	0
hsa-miR-376a*	0	-2	0	0	0	0	0	0	0	0	0	0	0	-5	1	0	0	0	-3	0	0	5	5	0	0	0
hsa-miR-376b	0	-2	0	0	0	0	0	0	0	0	0	0	0	-5	1	0	0	0	-3	0	0	5	5	0	0	0
hsa-miR-376c	0	-2	0	0	0	0	0	0	0	0	0	0	0	-5	0	0	0	0	-5	0	0	5	5	0	0	0
hsa-miR-377	0	-2	0	0	0	2	0	0	0	0	0	-1	0	-5	0	0	0	0	-5	0	0	5	5	-3	0	0
hsa-miR-377*	0	-3	0	0	0	0	0	0	0	0	0	0	0	-5	1	0	0	0	-3	0	0	5	5	0	0	0
hsa-miR-378	0	0	0	0	-5	0	0	0	0	0	0	0	0	5	0	0	3	0	0	-3	0	-5	0	0	0	0
hsa-miR-379	0	0	0	0	0	2	0	0	0	0	0	-1	0	-5	0	0	0	0	-5	0	0	0	0	-2	0	0
hsa-miR-381	0	0	2	0	0	0	0	0	0	0	0	0	0	-5	3	0	0	0	0	0	-3	5	0	-1	0	0
hsa-miR-382	0	-4	0	0	0	0	0	0	0	0	0	0	0	-5	0	0	0	0	-3	0	0	5	5	0	0	0
hsa-miR-409-3p	0	-2	0	0	0	0	-1	0	0	0	0	0	0	-4	0	0	0	0	-3	0	0	5	5	0	0	0
hsa-miR-409-5p	0	-3	0	0	0	0	0	0	0	0	0	0	0	-5	1	0	0	0	-3	0	0	5	5	0	0	0
hsa-miR-410	0	-2	0	0	0	0	0	0	0	0	0	0	0	-5	0	0	0	0	-5	0	0	5	5	0	0	0
hsa-miR-411	0	-2	0	0	0	0	0	0	0	0	0	0	0	-5	0	0	0	0	-5	0	0	5	5	0	0	0
hsa-miR-411*	0	-3	0	0	0	0	0	0	0	0	0	0	0	-5	0	0	0	0	-4	0	0	5	5	0	0	0
hsa-miR-424	0	-3	0	0	0	0	0	0	0	0	0	0	0	-5	0	0	0	0	-3	0	0	5	5	0	0	0
hsa-miR-425	0	0	0	0	0	0	0	0	0	0	0	0	0	5	0	0	0	0	5	0	0	-5	0	0	0	0
hsa-miR-429	0	5	3	0	0	0	4	0	0	0	0	0	0	0	0	0	0	0	5	0	0	-5	0	0	0	0
hsa-miR-431	0	-3	0	0	0	0	0	0	0	0	0	0	0	-5	0	0	0	0	-4	0	0	5	5	0	0	0
hsa-miR-432	0	0	0	0	0	0	0	0	0	0	0	0	0	0	4	0	0	0	0	0	0	0	0	0	0	0
hsa-miR-450a	0	0	4	0	0	0	0	0	0	0	0	0	0	0	0	0	-2	0	0	0	0	0	0	2	0	0
hsa-miR-451	0	0	2	0	0	0	0	0	0	0	0	0	0	0	0	0	0	0	0	0	0	0	0	0	0	0
hsa-miR-454	0	0	5	0	0	0	0	0	0	0	0	0	0	0	4	0	0	0	0	0	-3	0	5	0	0	0
hsa-miR-454*	0	0	5	0	0	0	0	0	0	0	0	0	0	0	0	0	0	0	0	0	0	0	5	5	0	0
hsa-miR-455-5p	0	0	0	0	0	0	0	0	0	0	0	3	0	-5	0	0	0	-2	0	0	0	0	0	0	0	0
hsa-miR-483-3p	0	-1	3	0	0	4	0	0	0	0	0	0	0	0	0	0	0	0	-3	0	0	5	0	5	0	0
hsa-miR-485-3p	0	0	0	0	0	4	0	0	0	0	0	0	0	0	0	0	0	0	0	0	-2	0	0	0	0	0
hsa-miR-485-5p	0	0	0	0	0	0	0	0	0	0	0	0	0	0	0	0	0	0	0	0	0	5	0	0	0	0
hsa-miR-487a	0	-2	0	0	0	0	0	0	0	0	0	0	0	-5	0	0	0	0	0	0	0	5	5	0	0	0
hsa-miR-487b	0	0	0	0	0	0	0	0	0	0	0	0	0	0	3	0	0	0	0	0	0	5	5	0	0	0
hsa-miR-490-3p	0	0	0	-2	0	0	0	0	3	0	0	0	0	0	0	-4	0	0	0	0	0	5	0	0	5	0
hsa-miR-490-5p	0	0	0	2	0	4	0	0	0	0	0	0	0	0	0	0	0	0	0	0	0	0	0	-2	0	0
hsa-miR-491-3p	0	0	0	0	0	3	0	0	0	0	0	0	0	0	0	0	0	0	0	0	-1	0	0	0	0	0
hsa-miR-493	0	0	0	0	0	0	0	0	0	0	0	0	0	-5	0	0	0	-5	0	0	0	5	0	0	0	0
hsa-miR-493*	0	-2	0	0	0	0	-1	0	0	0	0	0	0	-4	3	0	0	0	-3	0	0	5	5	0	0	0
hsa-miR-495	0	-3	0	0	0	0	0	0	0	0	0	0	0	-5	1	0	0	0	-3	0	0	5	5	0	0	0
hsa-miR-497	0	0	0	0	0	2	-1	0	0	0	0	0	0	0	0	0	0	0	-5	0	0	5	0	0	0	0
hsa-miR-500*	0	3	0	0	0	-2	0	0	0	0	0	0	0	5	0	0	0	0	5	0	5	-5	-5	0	0	0
hsa-miR-501-3p	0	5	0	0	0	0	0	0	0	0	0	0	0	0	0	0	0	0	5	0	0	-4	0	0	0	0
hsa-miR-502-3p	0	3	0	0	0	-2	0	0	0	0	0	0	0	5	0	0	0	0	5	0	4	-5	-5	0	0	0
hsa-miR-502-5p	0	3	0	0	0	-2	0	0	0	0	0	0	0	5	0	0	0	0	5	0	3	-5	-5	2	0	0
hsa-miR-503	0	-2	0	0	0	3	-1	4	0	0	0	0	0	0	0	0	0	0	-3	0	0	5	0	0	0	0
hsa-miR-509-3-5p	0	0	0	0	0	0	0	0	0	0	0	0	0	0	0	0	0	0	-3	0	0	5	0	0	0	0
hsa-miR-512-3p	0	0	0	0	0	0	0	0	0	0	0	0	0	0	0	0	0	0	-4	0	0	0	0	0	0	0
hsa-miR-516a-3p	0	0	-1	0	-1	0	0	2	0	0	0	0	0	0	0	0	0	0	0	0	0	0	0	0	0	0
hsa-miR-517a	0	0	0	0	0	0	0	0	0	0	0	0	0	0	-1	0	0	0	0	0	0	0	0	0	-3	0
hsa-miR-517c	0	0	0	0	0	0	0	0	0	0	0	0	0	0	0	0	0	0	0	0	0	0	0	5	0	0
hsa-miR-518d-5p	0	0	0	0	0	4	0	0	-2	-5	-5	-5	-5	3	-5	0	0	0	0	0	0	-4	0	-1	0	0
hsa-miR-518e*	0	0	-1	0	-1	0	0	2	0	0	0	0	0	0	0	0	0	0	0	0	0	0	0	0	0	0
hsa-miR-519a	0	0	0	0	0	2	0	0	0	0	0	0	0	0	0	0	0	0	0	0	0	4	0	5	0	0
hsa-miR-519e*	0	0	0	0	0	5	0	3	0	-4	0	0	0	0	0	0	0	0	0	0	0	0	0	0	0	0
hsa-miR-520b	-3	0	-2	0	0	0	0	0	2	0	0	0	0	0	0	-4	0	0	0	0	0	0	0	0	0	-2
hsa-miR-520d-3p	0	0	0	0	0	0	0	0	0	0	0	0	-2	0	0	0	0	0	0	0	0	0	-4	0	-5	0
hsa-miR-520e	0	0	-1	0	0	0	0	0	0	-3	0	-3	0	0	0	-4	0	0	0	0	0	0	0	0	0	0
hsa-miR-521	0	0	0	0	0	4	0	0	0	0	0	0	0	0	0	0	0	0	0	0	0	0	4	5	0	0
hsa-miR-522	0	0	0	0	0	4	0	0	0	0	0	-3	-3	0	0	0	0	0	-2	0	0	0	0	0	0	0
hsa-miR-525-5p	2	0	0	0	0	4	0	0	0	0	0	0	0	0	0	0	0	0	-2	0	0	0	4	0	0	2
hsa-miR-532-3p	0	3	0	0	0	0	0	0	0	0	0	0	0	5	0	0	0	0	4	0	0	0	0	0	0	0
hsa-miR-532-5p	0	5	0	0	0	-2	0	0	0	0	0	0	0	0	0	0	0	0	5	0	5	-5	0	0	0	0
hsa-miR-539	0	0	4	-1	0	4	0	0	0	0	0	0	0	0	0	0	0	0	0	0	-3	5	0	0	0	0
hsa-miR-542-3p	0	0	0	0	0	0	0	0	0	0	0	0	0	0	0	0	0	0	-3	0	0	0	5	0	0	0
hsa-miR-542-5p	0	-1	0	0	0	2	-1	0	0	0	0	0	0	0	3	0	0	0	-4	0	0	0	0	0	0	0
hsa-miR-543	0	-3	0	0	0	0	0	0	0	0	0	0	0	-5	1	0	0	0	-3	0	0	5	5	0	0	0
hsa-miR-550*	-1	2	0	0	0	0	0	0	0	-3	0	0	0	5	0	0	0	0	5	0	0	-5	-5	0	0	0
hsa-miR-551b	0	-2	0	0	0	2	0	0	0	0	0	0	0	0	1	0	0	0	-3	0	0	5	5	0	0	0
hsa-miR-557	0	0	0	-2	0	0	0	0	3	0	0	0	0	0	0	-4	2	0	0	0	0	0	0	0	5	0
hsa-miR-574-3p	0	0	0	0	0	0	0	0	0	0	0	0	0	0	0	0	0	0	0	0	0	0	5	0	0	0
hsa-miR-582-3p	0	0	0	0	0	0	0	0	0	0	0	0	0	0	0	0	0	0	0	0	0	0	0	-2	0	0
hsa-miR-582-5p	0	0	3	0	0	3	0	0	0	0	0	0	0	0	0	0	0	0	5	0	0	0	0	0	0	0
hsa-miR-583	-3	0	-2	0	0	0	0	0	1	-5	0	0	0	0	0	-5	2	0	0	0	0	-2	0	-1	0	-3
hsa-miR-584	0	4	4	0	0	0	0	0	0	0	0	0	4	0	4	0	0	0	4	0	0	0	0	0	0	0
hsa-miR-590-5p	0	4	-1	0	0	0	3	0	0	0	0	0	0	5	0	0	3	0	5	0	4	-5	-5	0	0	0
hsa-miR-592	0	0	0	0	0	0	0	0	0	0	0	0	0	0	0	0	0	0	0	0	0	0	0	0	0	0
hsa-miR-595	0	0	0	0	0	0	0	0	0	0	0	0	0	0	4	0	0	0	0	0	0	0	0	0	0	0
hsa-miR-596	-3	0	-2	0	0	0	0	0	0	-4	-3	0	0	0	0	-5	0	0	0	0	0	0	0	0	0	-3
hsa-miR-601	0	0	-1	0	0	0	0	0	5	0	0	0	0	0	0	-4	2	0	0	0	0	0	0	0	0	0
hsa-miR-605	0	0	0	0	0	0	0	0	0	0	0	0	0	0	0	0	0	0	0	0	0	0	0	0	0	0
hsa-miR-609	0	0	0	0	0	0	0	0	0	0	0	0	0	0	0	0	0	0	0	0	-2	0	0	0	0	0
hsa-miR-614	0	0	0	0	0	0	0	0	0	0	0	0	0	0	0	0	3	0	0	0	0	0	0	0	0	0
hsa-miR-616	0	0	0	0	0	0	0	0	0	0	0	0	0	0	0	0	5	0	0	0	0	0	0	0	3	0
hsa-miR-623	0	0	0	0	0	0	0	0	0	0	-4	-2	0	0	0	-5	0	0	0	0	0	0	0	0	0	0
hsa-miR-624*	0	4	0	0	0	0	4	0	0	0	0	0	0	5	0	0	0	0	0	0	0	0	0	0	0	0
hsa-miR-630	0	0	-1	0	0	0	0	0	0	0	0	0	0	0	0	0	2	0	0	0	5	-4	0	0	0	0
hsa-miR-631	0	0	0	0	0	0	0	0	-3	0	-4	0	-3	0	0	0	0	0	0	0	0	0	0	0	0	0
hsa-miR-632	0	0	-1	0	0	0	0	0	4	0	0	0	0	0	0	-4	0	0	0	0	0	0	0	0	0	0
hsa-miR-638	0	0	0	0	0	0	0	0	0	0	0	0	0	0	0	-2	0	0	0	0	2	-4	0	-2	0	0
hsa-miR-647	0	0	3	0	0	0	0	0	0	0	0	0	0	0	0	0	0	0	0	0	-3	0	0	0	0	0
hsa-miR-652	0	0	2	0	0	0	3	0	1	0	0	0	4	0	0	0	0	0	5	0	0	0	0	0	0	0
hsa-miR-654-3p	0	0	4	0	0	4	0	0	0	0	0	0	0	0	3	0	0	0	0	0	-3	0	0	0	0	0
hsa-miR-660	0	5	3	0	0	0	0	0	0	0	0	0	0	5	0	0	0	0	5	0	0	-5	-5	0	0	0
hsa-miR-663	-3	0	0	0	0	0	0	0	4	-4	0	-3	0	0	0	-5	2	0	0	0	3	0	0	0	0	-3
hsa-miR-7	0	3	1	0	0	0	3	0	0	0	0	0	3	5	0	0	0	0	5	0	0	0	-5	0	0	0
hsa-miR-708	0	0	0	0	0	0	0	0	4	-2	0	0	0	0	0	-4	2	0	0	0	0	0	0	0	0	0
hsa-miR-744*	0	0	0	0	0	0	0	0	0	0	0	0	0	0	0	0	0	0	0	0	-3	0	0	0	0	0
hsa-miR-758	0	-4	0	0	0	0	0	0	0	0	0	0	0	-5	0	0	0	0	-4	0	-2	5	5	0	0	0
hsa-miR-766	0	0	0	0	0	0	0	0	0	0	0	0	0	0	3	0	0	0	0	0	-2	0	3	0	0	0
hsa-miR-767-5p	0	0	0	0	0	5	0	0	0	0	0	0	0	0	0	0	0	0	0	0	0	0	0	0	0	0
hsa-miR-885-5p	0	0	5	5	0	5	0	0	0	0	0	0	0	0	0	0	0	0	-3	0	-4	5	0	0	0	0
hsa-miR-886-3p	0	0	0	0	0	0	0	0	0	0	0	0	0	0	0	0	0	0	0	0	0	0	5	0	0	0
hsa-miR-886-5p	0	0	0	0	0	0	0	5	0	0	0	0	0	0	0	0	0	0	0	0	0	0	0	0	0	0
hsa-miR-887	0	0	0	0	0	2	0	0	0	0	0	0	0	0	0	0	0	0	0	0	0	0	0	0	0	0
hsa-miR-889	0	-3	0	0	0	0	0	0	0	0	0	0	0	-5	1	0	0	0	-3	0	0	5	5	0	0	0
hsa-miR-9	0	0	0	0	0	0	0	0	0	0	0	0	0	0	0	0	0	0	-3	0	0	0	0	0	0	0
hsa-miR-9*	0	0	0	0	0	5	0	0	0	0	0	-2	0	0	0	0	0	0	0	0	0	0	0	0	0	0
hsa-miR-92a-1*	0	0	0	5	-2	3	0	0	0	-4	-5	-3	-4	5	-1	0	0	0	0	0	0	0	-5	0	-5	0
hsa-miR-93	0	0	0	5	0	0	0	0	0	0	0	0	0	5	0	0	0	0	0	0	0	-4	0	4	0	0
hsa-miR-937	0	0	0	0	0	4	0	0	0	0	0	0	0	0	0	0	0	0	0	0	-4	0	0	0	0	0
hsa-miR-95	0	0	0	0	0	0	1	0	0	5	5	4	5	0	0	0	0	0	4	0	0	0	0	0	0	0
hsa-miR-96	0	4	2	0	0	-2	0	0	0	0	0	3	0	0	0	0	0	0	5	0	0	-5	0	0	0	0
hsa-miR-98	0	0	0	0	0	0	0	0	4	0	0	0	0	0	3	0	0	0	0	0	0	5	0	0	0	0
hsa-miR-99a	0	-2	0	0	0	0	-1	3	0	0	0	0	0	0	3	0	0	0	-4	0	0	5	5	0	0	0
hsa-miR-99a*	0	0	0	0	0	2	-2	4	0	0	-4	0	0	0	0	0	0	0	0	0	0	0	0	-3	0	0
hsa-miR-99b	0	0	0	5	0	0	0	0	0	5	5	5	5	0	5	0	0	0	0	0	0	0	0	0	0	0
kshv-miR-K12-12	0	0	0	0	0	0	0	0	0	0	0	0	0	0	0	0	0	0	0	0	-2	0	0	0	0	0
kshv-miR-K12-4-5p	0	0	0	0	0	0	0	0	0	0	0	0	0	0	0	0	0	0	0	0	0	0	0	0	0	0
