# Supplementary material for: A Densely Interconnected Genome-Wide Network of MicroRNAs and Oncogenic Pathways Revealed Using Gene Expression Signatures
Source: PLoS Genet. 2011 Dec 15;7(12):e1002415. doi: 10.1371/journal.pgen.1002415 (PMC3240594; doi:10.1371/journal.pgen.1002415)
Supplement: Table S10 — Top 50 miRNAs targeting multiple pathways. (XLS) [file pgen.1002415.s012.xls]

## Sheet: Sheet1
Table S10: miRNAs ranked based on number of pathways to which the miRNA has nonzero correlation call (i.e. is correlated to)
mir name	#Pathways connected to the microRNA	AKT	AR	BRCA1	E2F	EGFR	ER	HER2	HSP90	Hypoxia	IFN	IFNa	IFNb	IFNg	Myc	NF-kB_TNF-a	PI3K	PPARG	PR	Ras	STAT3	Src	TGF-b	VEGF	Wnt	p53	p63
hsa-miR-146a	15	0	0	5	0	5	0	0	0	5	5	5	5	5	-3	5	0	0	-2	0	5	-1	5	5	0	5	0
hsa-miR-30a*	15	0	-1	5	4	0	-1	0	0	0	5	5	5	5	-2	5	0	-1	0	0	0	-2	5	5	4	0	0
hsa-miR-221	12	0	0	0	5	4	0	1	0	0	5	5	5	5	0	5	0	0	0	4	4	0	5	0	5	0	0
hsa-miR-365	12	2	0	0	4	0	-3	0	0	0	5	5	5	5	0	0	3	0	0	0	0	-1	5	5	0	0	3
hsa-miR-221*	11	0	0	0	0	3	0	0	0	5	4	4	4	3	0	5	0	0	0	3	0	0	5	4	0	4	0
hsa-miR-222	11	0	0	0	0	4	0	0	0	5	5	5	5	5	-1	5	0	0	0	2	0	0	5	0	0	5	0
hsa-miR-29b	11	0	0	0	3	5	0	3	0	5	5	5	5	5	-4	5	0	0	0	0	0	0	0	0	0	5	0
hsa-miR-92a-1*	11	0	0	0	5	-2	3	0	0	0	-4	-5	-3	-4	5	-1	0	0	0	0	0	0	0	-5	0	-5	0
hsa-let-7e*	10	0	-3	3	0	0	0	0	0	0	4	0	0	0	-4	3	0	0	0	-3	5	0	5	5	4	0	0
hsa-miR-142-5p	10	0	0	2	-2	5	0	5	0	4	0	0	0	4	-5	0	0	0	0	0	0	0	4	5	0	5	0
hsa-miR-18b	10	0	0	-1	0	-3	2	0	0	-3	0	-4	-3	-5	5	0	0	0	0	0	0	0	-4	0	0	-5	0
hsa-miR-25*	10	0	0	0	0	-3	0	0	0	0	-5	-4	-3	-4	5	-1	0	0	0	0	0	4	-5	0	0	-4	0
hsa-miR-29a	10	0	0	0	0	5	0	2	0	5	5	5	5	5	-5	5	0	0	0	0	0	0	0	0	0	5	0
hsa-miR-518d-5p	10	0	0	0	0	0	4	0	0	-2	-5	-5	-5	-5	3	-5	0	0	0	0	0	0	-4	0	-1	0	0
hsa-miR-1225-5p	9	-3	0	-1	-4	0	0	0	0	1	-5	0	0	0	0	0	-5	0	0	0	0	3	0	0	-2	0	-3
hsa-miR-205	9	0	0	0	4	0	0	0	0	0	3	4	4	4	0	5	0	0	0	0	0	0	4	2	5	0	0
hsa-miR-22*	9	0	-2	2	0	0	0	0	0	0	3	0	0	0	-5	2	0	0	-5	-3	0	0	5	5	0	0	0
hsa-miR-583	9	-3	0	-2	0	0	0	0	0	1	-5	0	0	0	0	0	-5	2	0	0	0	0	-2	0	-1	0	-3
hsa-miR-590-5p	9	0	4	-1	0	0	0	3	0	0	0	0	0	0	5	0	0	3	0	5	0	4	-5	-5	0	0	0
hsa-let-7e	8	0	0	3	4	0	0	0	0	0	5	5	5	5	0	5	0	0	0	0	0	0	0	0	4	0	0
hsa-let-7i*	8	2	-4	0	2	0	0	0	4	0	0	0	0	0	0	0	0	0	0	-3	0	0	5	5	0	0	4
hsa-miR-106b	8	0	3	0	0	0	0	0	0	0	0	0	0	0	5	0	0	0	0	5	-3	4	-5	-5	1	0	0
hsa-miR-19a	8	0	0	0	0	-5	2	0	0	0	0	0	0	-3	5	-1	0	0	0	0	-3	0	-5	0	0	-4	0
hsa-miR-200c	8	0	5	3	0	0	0	4	0	0	0	0	0	0	0	-1	0	0	0	5	0	0	-5	-5	4	0	0
hsa-miR-23a	8	3	0	0	4	0	0	0	0	0	5	5	5	5	0	0	5	0	0	0	0	0	5	0	0	0	0
hsa-miR-299-5p	8	0	-3	3	2	0	0	0	0	0	0	0	0	0	0	3	0	-2	0	-3	0	-2	5	0	0	0	0
hsa-miR-338-3p	8	0	4	2	0	0	0	4	0	0	0	0	0	0	5	-1	0	0	0	5	0	0	-5	-5	0	0	0
hsa-miR-377	8	0	-2	0	0	0	2	0	0	0	0	0	-1	0	-5	0	0	0	0	-5	0	0	5	5	-3	0	0
hsa-miR-502-5p	8	0	3	0	0	0	-2	0	0	0	0	0	0	0	5	0	0	0	0	5	0	3	-5	-5	2	0	0
hsa-miR-663	8	-3	0	0	0	0	0	0	0	4	-4	0	-3	0	0	0	-5	2	0	0	0	3	0	0	0	0	-3
hsa-let-7g	7	0	0	5	-1	5	5	0	0	5	0	0	0	0	-4	0	0	0	0	0	0	0	0	0	0	5	0
hsa-let-7i	7	0	0	5	4	0	0	0	0	0	4	4	5	5	0	0	3	0	0	0	0	0	0	0	0	0	0
hsa-miR-100	7	0	-3	0	0	0	0	-1	3	0	0	0	0	0	0	2	0	0	0	-4	0	0	5	5	0	0	0
hsa-miR-125b	7	0	-2	0	0	0	0	-1	3	0	0	0	0	0	0	3	0	0	0	-3	0	0	5	5	0	0	0
hsa-miR-138	7	0	-1	0	0	0	1	0	4	0	0	0	0	0	0	1	0	0	0	-3	0	0	5	5	0	0	0
hsa-miR-149	7	0	0	3	3	0	0	0	0	0	4	0	0	0	0	0	0	0	0	-3	0	0	5	5	4	0	0
hsa-miR-150	7	0	0	0	-2	0	1	5	0	4	0	0	0	0	0	0	-2	5	0	0	0	0	0	0	0	5	0
hsa-miR-152	7	0	-2	0	0	0	0	0	0	0	0	0	0	0	-5	1	0	0	-5	-4	0	0	5	5	0	0	0
hsa-miR-187*	7	0	0	0	-1	0	0	0	0	4	-1	-3	0	0	0	-3	0	2	0	0	0	0	0	0	-1	0	0
hsa-miR-18a	7	0	0	0	0	-5	0	-2	0	-2	0	0	0	-2	5	0	0	0	0	0	0	0	-4	0	0	-5	0
hsa-miR-199a-5p	7	0	-2	0	0	0	0	0	4	0	0	0	0	0	0	-1	0	0	0	-5	0	0	5	5	-3	0	0
hsa-miR-200a	7	0	5	2	0	0	0	5	0	0	0	0	0	4	0	0	0	0	0	5	0	0	-5	-5	0	0	0
hsa-miR-200a*	7	0	5	4	0	0	0	4	0	0	0	0	2	3	0	0	0	0	0	5	0	0	-5	0	0	0	0
hsa-miR-200b	7	0	5	2	0	0	0	5	0	0	0	0	0	3	0	1	0	0	0	5	0	0	0	0	3	0	0
hsa-miR-203	7	0	5	3	0	0	0	4	0	0	0	0	0	0	0	0	0	0	0	5	0	0	-5	-5	3	0	0
hsa-miR-214*	7	0	-2	0	0	0	2	0	3	0	0	0	0	0	0	0	0	0	0	-5	0	0	5	5	-2	0	0
hsa-miR-34c-5p	7	0	-3	0	0	0	0	-1	0	0	0	0	0	0	-5	0	0	0	0	-5	0	0	5	5	1	0	0
hsa-miR-362-5p	7	0	4	0	0	0	0	0	0	0	0	0	0	0	5	0	0	0	0	5	-3	3	-5	-5	0	0	0
hsa-miR-376a	7	0	-2	0	0	0	2	0	0	0	0	0	0	0	-5	1	0	0	0	-5	0	0	5	5	0	0	0
hsa-miR-493*	7	0	-2	0	0	0	0	-1	0	0	0	0	0	0	-4	3	0	0	0	-3	0	0	5	5	0	0	0
hsa-miR-500*	7	0	3	0	0	0	-2	0	0	0	0	0	0	0	5	0	0	0	0	5	0	5	-5	-5	0	0	0
hsa-miR-502-3p	7	0	3	0	0	0	-2	0	0	0	0	0	0	0	5	0	0	0	0	5	0	4	-5	-5	0	0	0
hsa-miR-550*	7	-1	2	0	0	0	0	0	0	0	-3	0	0	0	5	0	0	0	0	5	0	0	-5	-5	0	0	0
hsa-miR-7	7	0	3	1	0	0	0	3	0	0	0	0	0	3	5	0	0	0	0	5	0	0	0	-5	0	0	0
hsa-miR-99a	7	0	-2	0	0	0	0	-1	3	0	0	0	0	0	0	3	0	0	0	-4	0	0	5	5	0	0	0
