# Supplementary material for: A Densely Interconnected Genome-Wide Network of MicroRNAs and Oncogenic Pathways Revealed Using Gene Expression Signatures
Source: PLoS Genet. 2011 Dec 15;7(12):e1002415. doi: 10.1371/journal.pgen.1002415 (PMC3240594; doi:10.1371/journal.pgen.1002415)
Supplement: Table S12 — Wnt Associated miRNAs: Frequency of Correlations and Regulation by β-catenin. (XLS) [file pgen.1002415.s014.xls]

## Sheet: Sheet1
Table S12: A list of the microRNAs shown in Figure 3A, together with the frequency (seen in how many cohorts out of 5) and nature (positive or negative) of its correlation to Wnt, and whether it is regulated by beta-catenin or not
microRNA	Frequency of correlation calls to the Wnt pathway (Positive value: positive correlation; Negative value: negative correlation)	Is regulated by beta-catenin? (differentially expressed in β-catenin siRNA treated AGS gastric cancer cells after 24h or 48h compared to controls, t-test, p<0.05)
hsa-miR-205	5	No
hsa-miR-221	5	No
hsa-miR-454*	5	No
hsa-miR-483-3p	5	Yes
hsa-miR-517c	5	No
hsa-miR-519a	5	No
hsa-miR-521	5	Yes
hsa-let-7e	4	No
hsa-let-7e*	4	No
hsa-miR-125a-5p	4	No
hsa-miR-149	4	No
hsa-miR-17*	4	Yes
hsa-miR-196b	4	No
hsa-miR-200c	4	No
hsa-miR-30a*	4	No
hsa-miR-30d	4	No
hsa-miR-373	4	Yes
hsa-miR-93	4	Yes
hsa-miR-200b	3	No
hsa-miR-200c*	3	No
hsa-miR-203	3	Yes
hsa-miR-20a*	3	Yes
hsa-miR-10b	2	Yes
hsa-miR-135b	2	No
hsa-miR-181a-2*	2	No
hsa-miR-450a	2	No
hsa-miR-502-5p	2	No
hsa-miR-106b	1	Yes
hsa-miR-34c-5p	1	No
hsa-miR-187*	-1	No
hsa-miR-381	-1	No
hsa-miR-518d-5p	-1	No
hsa-miR-583	-1	No
hsa-miR-1225-5p	-2	No
hsa-miR-140-3p	-2	No
hsa-miR-140-5p	-2	No
hsa-miR-145	-2	No
hsa-miR-199b-5p	-2	No
hsa-miR-214*	-2	No
hsa-miR-22	-2	No
hsa-miR-379	-2	No
hsa-miR-490-5p	-2	No
hsa-miR-582-3p	-2	No
hsa-miR-638	-2	No
hsa-miR-199a-5p	-3	No
hsa-miR-377	-3	No
hsa-miR-99a*	-3	No
