# Supplementary material for: A Densely Interconnected Genome-Wide Network of MicroRNAs and Oncogenic Pathways Revealed Using Gene Expression Signatures
Source: PLoS Genet. 2011 Dec 15;7(12):e1002415. doi: 10.1371/journal.pgen.1002415 (PMC3240594; doi:10.1371/journal.pgen.1002415)
Supplement: Table S13 — GSEA report for mir-221 transfected STF-3a cells. (XLS) [file pgen.1002415.s015.xls]

Table S13: GSEA report for mir-221 overexpressed STF-3a cells.
NAME	GS<br> follow link to MSigDB	GS DETAILS	SIZE	ES	NES	NOM p-val	FDR q-val	FWER p-val	RANK AT MAX	LEADING EDGE
PENG_RAPAMYCIN_DN	PENG_RAPAMYCIN_DN	Details ...	188	0.6434498	2.4983315	0	0	0	4068	tags=56%, list=20%, signal=69%
PENG_LEUCINE_DN	PENG_LEUCINE_DN	Details ...	139	0.64887977	2.4450138	0	0	0	3518	tags=53%, list=17%, signal=64%
PENG_GLUTAMINE_DN	PENG_GLUTAMINE_DN	Details ...	248	0.60750425	2.4049385	0	0	0	4046	tags=52%, list=20%, signal=64%
RIBOSOMAL_PROTEINS	RIBOSOMAL_PROTEINS	Details ...	96	0.65477073	2.3667939	0	0	0	2817	tags=57%, list=14%, signal=66%
SCHUMACHER_MYC_UP	SCHUMACHER_MYC_UP	Details ...	51	0.7024709	2.3112645	0	0	0	2205	tags=53%, list=11%, signal=59%
MRNA_SPLICING	MRNA_SPLICING	Details ...	49	0.7152279	2.2860458	0	0	0	2330	tags=45%, list=11%, signal=51%
PROTEASOME_DEGRADATION	PROTEASOME_DEGRADATION	Details ...	31	0.7472154	2.1963458	0	0	0	2717	tags=58%, list=13%, signal=67%
TARTE_PLASMA_BLASTIC	TARTE_PLASMA_BLASTIC	Details ...	307	0.5405177	2.1909966	0	0	0	4093	tags=45%, list=20%, signal=55%
BLEO_MOUSE_LYMPH_LOW_24HRS_DN	BLEO_MOUSE_LYMPH_LOW_24HRS_DN	Details ...	27	0.75102574	2.1547692	0	0	0	1760	tags=48%, list=9%, signal=53%
HSA03010_RIBOSOME	HSA03010_RIBOSOME	Details ...	62	0.64236003	2.1515384	0	0	0	2817	tags=61%, list=14%, signal=71%
CANCER_NEOPLASTIC_META_UP	CANCER_NEOPLASTIC_META_UP	Details ...	61	0.63471496	2.1365113	0	0	0	5291	tags=66%, list=26%, signal=88%
BLEO_MOUSE_LYMPH_HIGH_24HRS_DN	BLEO_MOUSE_LYMPH_HIGH_24HRS_DN	Details ...	34	0.69694114	2.1352448	0	0	0	3063	tags=59%, list=15%, signal=69%
BRCA1_OVEREXP_DN	BRCA1_OVEREXP_DN	Details ...	110	0.57739747	2.1206787	0	8.65E-05	0.001	4053	tags=50%, list=20%, signal=62%
CANCER_UNDIFFERENTIATED_META_UP	CANCER_UNDIFFERENTIATED_META_UP	Details ...	67	0.62016594	2.1126547	0	1.64E-04	0.002	4843	tags=64%, list=24%, signal=84%
TSA_CD4_UP	TSA_CD4_UP	Details ...	25	0.7546575	2.1110396	0	1.53E-04	0.002	2212	tags=44%, list=11%, signal=49%
MENSSEN_MYC_UP	MENSSEN_MYC_UP	Details ...	31	0.7043504	2.093934	0	2.14E-04	0.003	2619	tags=52%, list=13%, signal=59%
MRNA_PROCESSING_REACTOME	MRNA_PROCESSING_REACTOME	Details ...	108	0.5608549	2.0413334	0	9.91E-04	0.015	4021	tags=45%, list=20%, signal=56%
SHIPP_FL_VS_DLBCL_DN	SHIPP_FL_VS_DLBCL_DN	Details ...	34	0.66341007	1.9977671	0	0.001936827	0.031	2840	tags=56%, list=14%, signal=65%
FLOTHO_CASP8AP2_MRD_DIFF	FLOTHO_CASP8AP2_MRD_DIFF	Details ...	84	0.5644317	1.9868886	0	0.002071525	0.035	4121	tags=44%, list=20%, signal=55%
PGC	PGC	Details ...	344	0.48140728	1.9858512	0	0.002023499	0.036	3794	tags=38%, list=18%, signal=46%
MRNA_PROCESSING	MRNA_PROCESSING		42	0.6336607	1.9817524	0	0.002194679	0.041	3021	tags=45%, list=15%, signal=53%
TRNA_SYNTHETASES	TRNA_SYNTHETASES		19	0.73481566	1.9704257	0.001633987	0.002811697	0.055	2120	tags=37%, list=10%, signal=41%
ADIP_DIFF_CLUSTER3	ADIP_DIFF_CLUSTER3		33	0.6535939	1.9566987	0	0.003131945	0.063	4829	tags=67%, list=23%, signal=87%
MOREAUX_TACI_HI_IN_PPC_UP	MOREAUX_TACI_HI_IN_PPC_UP		73	0.5702981	1.9494709	0	0.003379805	0.071	4001	tags=48%, list=19%, signal=59%
ET743_SARCOMA_72HRS_DN	ET743_SARCOMA_72HRS_DN		222	0.49326673	1.9480252	0	0.003468635	0.076	5127	tags=42%, list=25%, signal=56%
ZELLER_MYC_UP	ZELLER_MYC_UP		23	0.69596237	1.9416999	0	0.003592536	0.082	2174	tags=52%, list=11%, signal=58%
HSA00970_AMINOACYL_TRNA_BIOSYNTHESIS	HSA00970_AMINOACYL_TRNA_BIOSYNTHESIS		31	0.65142554	1.9369963	0	0.003837536	0.086	2877	tags=35%, list=14%, signal=41%
CMV_HCMV_TIMECOURSE_24HRS_UP	CMV_HCMV_TIMECOURSE_24HRS_UP		72	0.56084716	1.9282911	0	0.00418625	0.096	1162	tags=26%, list=6%, signal=28%
BASSO_REGULATORY_HUBS	BASSO_REGULATORY_HUBS		138	0.5128208	1.9270167	0	0.004276417	0.102	4974	tags=49%, list=24%, signal=65%
IDX_TSA_UP_CLUSTER3	IDX_TSA_UP_CLUSTER3		88	0.5425545	1.9194652	0	0.004735894	0.115	3777	tags=43%, list=18%, signal=53%
HSA03050_PROTEASOME	HSA03050_PROTEASOME		22	0.7142579	1.916898	0	0.004873529	0.123	2717	tags=68%, list=13%, signal=78%
OLDAGE_DN	OLDAGE_DN		47	0.59768236	1.9082952	0	0.005608204	0.146	3401	tags=47%, list=17%, signal=56%
MANALO_HYPOXIA_DN	MANALO_HYPOXIA_DN		78	0.54199547	1.9029782	0	0.00598613	0.16	4053	tags=47%, list=20%, signal=59%
COLLER_MYC_UP	COLLER_MYC_UP		18	0.71976554	1.8972098	0	0.006173525	0.171	2205	tags=56%, list=11%, signal=62%
IGFR_IR_UP	IGFR_IR_UP		18	0.73125046	1.8958275	0	0.006093984	0.174	2227	tags=50%, list=11%, signal=56%
UVB_NHEK3_ALL	UVB_NHEK3_ALL		393	0.45928726	1.8912772	0	0.006141737	0.18	3754	tags=33%, list=18%, signal=39%
ZHAN_MULTIPLE_MYELOMA_SUBCLASSES_DIFF	ZHAN_MULTIPLE_MYELOMA_SUBCLASSES_DIFF		30	0.6482641	1.8834606	0	0.006768905	0.199	4053	tags=50%, list=20%, signal=62%
ET743_SARCOMA_48HRS_DN	ET743_SARCOMA_48HRS_DN		188	0.48452696	1.88204	0	0.006798832	0.206	4003	tags=36%, list=19%, signal=44%
WANG_MLL_CBP_VS_GMP_DN	WANG_MLL_CBP_VS_GMP_DN		40	0.6075075	1.88089	0	0.006739079	0.209	2823	tags=38%, list=14%, signal=43%
HCC_SURVIVAL_GOOD_VS_POOR_DN	HCC_SURVIVAL_GOOD_VS_POOR_DN		129	0.5082677	1.880595	0	0.006626642	0.211	2789	tags=36%, list=14%, signal=42%
AMINOACYL_TRNA_BIOSYNTHESIS	AMINOACYL_TRNA_BIOSYNTHESIS		23	0.66555136	1.8657849	0.001615509	0.008557686	0.265	2120	tags=30%, list=10%, signal=34%
P21_P53_ANY_DN	P21_P53_ANY_DN		49	0.5701769	1.8575903	0	0.009503998	0.292	4606	tags=57%, list=22%, signal=73%
UVB_NHEK3_C1	UVB_NHEK3_C1		57	0.55793154	1.8527974	0	0.009941435	0.31	4044	tags=46%, list=20%, signal=57%
SANA_IFNG_ENDOTHELIAL_DN	SANA_IFNG_ENDOTHELIAL_DN		86	0.52612746	1.8505898	0	0.009997371	0.316	3773	tags=45%, list=18%, signal=55%
INOS_ALL_UP	INOS_ALL_UP		53	0.57011384	1.850071	0	0.009775207	0.316	2108	tags=36%, list=10%, signal=40%
ET743_SARCOMA_DN	ET743_SARCOMA_DN		269	0.45809728	1.8484617	0	0.009931684	0.323	5127	tags=40%, list=25%, signal=53%
SASAKI_TCELL_LYMPHOMA_VS_CD4_UP	SASAKI_TCELL_LYMPHOMA_VS_CD4_UP		168	0.4819502	1.8460231	0	0.010174167	0.335	4843	tags=41%, list=24%, signal=53%
PROTEASOME	PROTEASOME		17	0.7066091	1.838498	0.001610306	0.011087229	0.366	3615	tags=76%, list=18%, signal=93%
FERRANDO_MLL_T_ALL_DN	FERRANDO_MLL_T_ALL_DN		83	0.5200873	1.837787	0	0.010930798	0.368	4664	tags=46%, list=23%, signal=59%
SASAKI_ATL_UP	SASAKI_ATL_UP		168	0.4819502	1.8369861	0	0.010938708	0.374	4843	tags=41%, list=24%, signal=53%
IFN_BETA_GLIOMA_DN	IFN_BETA_GLIOMA_DN		44	0.57487303	1.8343025	0.001481482	0.011276844	0.391	3219	tags=36%, list=16%, signal=43%
PRMT5_KD_UP	PRMT5_KD_UP		183	0.46756834	1.8185147	0	0.01404878	0.475	3773	tags=38%, list=18%, signal=46%
MYC_ONCOGENIC_SIGNATURE	MYC_ONCOGENIC_SIGNATURE		212	0.46126774	1.8145473	0	0.014549262	0.491	2946	tags=30%, list=14%, signal=35%
P21_MIDDLE_DN	P21_MIDDLE_DN		15	0.70814914	1.8141606	0.001615509	0.014301362	0.491	294	tags=27%, list=1%, signal=27%
ROME_INSULIN_2F_UP	ROME_INSULIN_2F_UP		185	0.46658185	1.8110577	0	0.014695737	0.505	4506	tags=41%, list=22%, signal=51%
IDX_TSA_UP_CLUSTER4	IDX_TSA_UP_CLUSTER4		40	0.589354	1.8107024	0	0.014433312	0.505	3012	tags=40%, list=15%, signal=47%
ADIP_DIFF_CLUSTER5	ADIP_DIFF_CLUSTER5		39	0.58503705	1.8093923	0.00433526	0.014477337	0.513	4086	tags=49%, list=20%, signal=61%
INOS_ALL_DN	INOS_ALL_DN		77	0.52441543	1.8077762	0	0.014478125	0.518	4333	tags=40%, list=21%, signal=51%
AGUIRRE_PANCREAS_CHR12	AGUIRRE_PANCREAS_CHR12		59	0.5421281	1.80155	0	0.01549477	0.548	3963	tags=39%, list=19%, signal=48%
P21_P53_MIDDLE_DN	P21_P53_MIDDLE_DN		25	0.6399882	1.7992944	0.00309119	0.015649198	0.563	3082	tags=44%, list=15%, signal=52%
HSA00240_PYRIMIDINE_METABOLISM	HSA00240_PYRIMIDINE_METABOLISM		85	0.5029423	1.7969317	0	0.01574217	0.568	4009	tags=42%, list=19%, signal=52%
MYC_TARGETS	MYC_TARGETS		40	0.576921	1.791711	0	0.016485168	0.587	2174	tags=35%, list=11%, signal=39%
HDACI_COLON_CURSUL_UP	HDACI_COLON_CURSUL_UP		42	0.57550764	1.7907231	0	0.016384358	0.593	1706	tags=26%, list=8%, signal=28%
PARK_HSC_VS_MPP_UP	PARK_HSC_VS_MPP_UP		16	0.6950059	1.7869977	0	0.017027892	0.617	3252	tags=44%, list=16%, signal=52%
LI_FETAL_VS_WT_KIDNEY_DN	LI_FETAL_VS_WT_KIDNEY_DN		159	0.47496465	1.7856578	0	0.017044462	0.624	4664	tags=45%, list=23%, signal=57%
UVB_NHEK3_C0	UVB_NHEK3_C0		82	0.50267893	1.7791885	0	0.018391658	0.655	3716	tags=37%, list=18%, signal=44%
HOFFMANN_BIVSBII_BI_TABLE2	HOFFMANN_BIVSBII_BI_TABLE2		197	0.45209786	1.7781808	0	0.01830009	0.659	4145	tags=38%, list=20%, signal=47%
HDACI_COLON_CUR_UP	HDACI_COLON_CUR_UP		108	0.4847951	1.7774796	0	0.018246626	0.665	3383	tags=34%, list=16%, signal=41%
SERUM_FIBROBLAST_CELLCYCLE	SERUM_FIBROBLAST_CELLCYCLE		136	0.47902116	1.773934	0	0.018997213	0.688	4078	tags=40%, list=20%, signal=50%
ZHAN_MM_CD138_PR_VS_REST	ZHAN_MM_CD138_PR_VS_REST		49	0.54378104	1.7613184	0	0.022291139	0.744	4843	tags=55%, list=24%, signal=72%
IDX_TSA_UP_CLUSTER5	IDX_TSA_UP_CLUSTER5		104	0.47949556	1.7559736	0.001272265	0.02369191	0.764	3217	tags=38%, list=16%, signal=45%
AGUIRRE_PANCREAS_CHR8	AGUIRRE_PANCREAS_CHR8		61	0.5249293	1.7558464	0	0.023394365	0.765	3185	tags=36%, list=15%, signal=43%
ADIP_DIFF_CLUSTER4	ADIP_DIFF_CLUSTER4		34	0.5873939	1.7550682	0	0.023383286	0.771	1854	tags=35%, list=9%, signal=39%
SERUM_FIBROBLAST_CORE_UP	SERUM_FIBROBLAST_CORE_UP		202	0.4485604	1.7520782	0	0.024055148	0.781	4060	tags=37%, list=20%, signal=45%
POMEROY_MD_TREATMENT_GOOD_VS_POOR_DN	POMEROY_MD_TREATMENT_GOOD_VS_POOR_DN		24	0.62543136	1.749877	0.003184713	0.024500791	0.794	2593	tags=46%, list=13%, signal=52%
CHANG_SERUM_RESPONSE_UP	CHANG_SERUM_RESPONSE_UP		148	0.46156567	1.7489582	0	0.024400678	0.795	2276	tags=30%, list=11%, signal=34%
KANNAN_P53_DN	KANNAN_P53_DN		15	0.6927429	1.7480191	0.003289474	0.0243022	0.796	2501	tags=40%, list=12%, signal=45%
HUMAN_MITODB_6_2002	HUMAN_MITODB_6_2002		382	0.42109263	1.7451195	0	0.025032582	0.804	4014	tags=34%, list=19%, signal=41%
UVB_NHEK2_UP	UVB_NHEK2_UP		68	0.5080546	1.7397201	0	0.026587788	0.83	2471	tags=37%, list=12%, signal=42%
FALT_BCLL_UP	FALT_BCLL_UP		45	0.5486698	1.7358828	0.00140056	0.027637785	0.845	5013	tags=42%, list=24%, signal=56%
HSA00642_ETHYLBENZENE_DEGRADATION	HSA00642_ETHYLBENZENE_DEGRADATION		15	0.68918085	1.7352803	0.006677796	0.027533798	0.85	2449	tags=27%, list=12%, signal=30%
GREENBAUM_E2A_UP	GREENBAUM_E2A_UP		33	0.58402836	1.73366	0.001464129	0.027804926	0.856	3039	tags=39%, list=15%, signal=46%
PROTEASOMEPATHWAY	PROTEASOMEPATHWAY		21	0.6402946	1.7286505	0.003189793	0.029252484	0.872	3615	tags=67%, list=18%, signal=81%
MUNSHI_MM_UP	MUNSHI_MM_UP		65	0.5115616	1.7258893	0	0.029843159	0.884	2802	tags=31%, list=14%, signal=35%
CHAUHAN_2ME2	CHAUHAN_2ME2		46	0.5432495	1.7238084	0	0.030184712	0.886	4864	tags=50%, list=24%, signal=65%
DOX_RESIST_GASTRIC_UP	DOX_RESIST_GASTRIC_UP		44	0.54650694	1.7226171	0.002911208	0.030253433	0.887	2818	tags=36%, list=14%, signal=42%
LEE_TCELLS3_UP	LEE_TCELLS3_UP		106	0.47166803	1.7152141	0.001308901	0.032616522	0.907	4664	tags=38%, list=23%, signal=49%
HDACI_COLON_CUR24HRS_UP	HDACI_COLON_CUR24HRS_UP		37	0.5574313	1.7115597	0.004373178	0.033722688	0.916	4656	tags=49%, list=23%, signal=63%
SMITH_HCV_INDUCED_HCC_UP	SMITH_HCV_INDUCED_HCC_UP		33	0.5736012	1.7109926	0.00608828	0.033610627	0.916	3412	tags=33%, list=17%, signal=40%
VEGFPATHWAY	VEGFPATHWAY		27	0.60948735	1.7081699	0.002989537	0.034287866	0.924	2479	tags=37%, list=12%, signal=42%
GLYCOGEN	GLYCOGEN		19	0.6527483	1.7076857	0.004658385	0.034158673	0.925	1336	tags=32%, list=6%, signal=34%
CROONQUIST_IL6_STARVE_UP	CROONQUIST_IL6_STARVE_UP		33	0.5544549	1.6992192	0.009009009	0.03724774	0.94	4843	tags=55%, list=24%, signal=71%
LE_MYELIN_UP	LE_MYELIN_UP		89	0.47966817	1.698694	0.00131579	0.03710153	0.94	3701	tags=39%, list=18%, signal=48%
FATTY_ACID_SYNTHESIS	FATTY_ACID_SYNTHESIS		16	0.65266776	1.6985945	0.009230769	0.036730412	0.94	2102	tags=31%, list=10%, signal=35%
SHEPARD_CRASH_AND_BURN_MUT_VS_WT_UP	SHEPARD_CRASH_AND_BURN_MUT_VS_WT_UP		153	0.44404006	1.697097	0	0.037036356	0.947	2885	tags=29%, list=14%, signal=34%
NING_COPD_UP	NING_COPD_UP		144	0.44673583	1.6966532	0	0.036825392	0.947	3794	tags=31%, list=18%, signal=37%
ELONGINA_KO_DN	ELONGINA_KO_DN		177	0.44000274	1.6949228	0	0.03735138	0.952	3629	tags=32%, list=18%, signal=39%
MITOCHONDRIA	MITOCHONDRIA		391	0.40788716	1.6923144	0	0.038306948	0.956	3558	tags=30%, list=17%, signal=36%
ET743_SARCOMA_24HRS_DN	ET743_SARCOMA_24HRS_DN		110	0.46185696	1.6909971	0	0.03856925	0.958	3798	tags=33%, list=18%, signal=40%
HSA05130_PATHOGENIC_ESCHERICHIA_COLI_INFECTION_EHEC	HSA05130_PATHOGENIC_ESCHERICHIA_COLI_INFECTION_EHEC		42	0.5359054	1.6875688	0.005625879	0.039675385	0.96	2075	tags=26%, list=10%, signal=29%
CANTHARIDIN_DN	CANTHARIDIN_DN		50	0.5217605	1.6857947	0	0.040120304	0.964	2242	tags=36%, list=11%, signal=40%
HSA05131_PATHOGENIC_ESCHERICHIA_COLI_INFECTION_EPEC	HSA05131_PATHOGENIC_ESCHERICHIA_COLI_INFECTION_EPEC		42	0.5359054	1.6824884	0.004225352	0.040899836	0.968	2075	tags=26%, list=10%, signal=29%
MUNSHI_MM_VS_PCS_UP	MUNSHI_MM_VS_PCS_UP		77	0.4808511	1.6751642	0	0.04391551	0.977	2762	tags=29%, list=13%, signal=33%
HSA00360_PHENYLALANINE_METABOLISM	HSA00360_PHENYLALANINE_METABOLISM		30	0.57446015	1.6746844	0.008955224	0.043568853	0.977	3042	tags=30%, list=15%, signal=35%
STEMCELL_COMMON_UP	STEMCELL_COMMON_UP		180	0.43208122	1.6739305	0	0.04358337	0.978	2779	tags=28%, list=13%, signal=32%
RHOPATHWAY	RHOPATHWAY		29	0.568971	1.6735835	0.003012048	0.043300454	0.978	4018	tags=34%, list=19%, signal=43%
RASPATHWAY	RASPATHWAY		22	0.6056833	1.6732885	0.003058104	0.043096695	0.978	3977	tags=55%, list=19%, signal=68%
HSA04110_CELL_CYCLE	HSA04110_CELL_CYCLE		110	0.46066722	1.6730932	0.001270648	0.042812828	0.978	4100	tags=38%, list=20%, signal=47%
HSA00960_ALKALOID_BIOSYNTHESIS_II	HSA00960_ALKALOID_BIOSYNTHESIS_II		21	0.6187363	1.6668178	0.011235955	0.04580233	0.984	2449	tags=29%, list=12%, signal=32%
P21_ANY_DN	P21_ANY_DN		35	0.5548403	1.6631154	0.007507508	0.047325905	0.987	4094	tags=46%, list=20%, signal=57%
OLDWERNER_FIBRO_DN	OLDWERNER_FIBRO_DN		105	0.45469898	1.6619651	0	0.047417328	0.987	4877	tags=41%, list=24%, signal=53%
HSA00350_TYROSINE_METABOLISM	HSA00350_TYROSINE_METABOLISM		57	0.49838966	1.6616924	0.001367989	0.04722547	0.988	4358	tags=35%, list=21%, signal=44%
HDACI_COLON_CUR2HRS_UP	HDACI_COLON_CUR2HRS_UP		29	0.5713808	1.6583302	0.002980626	0.048584286	0.989	2147	tags=24%, list=10%, signal=27%
IRS1_KO_ADIP_UP	IRS1_KO_ADIP_UP		96	0.46289274	1.6571463	0	0.048780914	0.989	2780	tags=28%, list=13%, signal=32%
PARK_MSCS_DIFF	PARK_MSCS_DIFF		31	0.56325203	1.6551456	0.004470939	0.04941728	0.992	3252	tags=35%, list=16%, signal=42%
BREASTCA_TWO_CLASSES	BREASTCA_TWO_CLASSES		138	0.43959656	1.6544812	0	0.04958521	0.993	2894	tags=29%, list=14%, signal=33%
INSULIN_ADIP_INSENS_UP	INSULIN_ADIP_INSENS_UP		23	0.59522355	1.6493331	0.007575758	0.052189812	0.995	4847	tags=52%, list=24%, signal=68%
BRCA_PROGNOSIS_NEG	BRCA_PROGNOSIS_NEG		95	0.46160656	1.6460217	0.00131579	0.053786825	0.997	5316	tags=45%, list=26%, signal=61%
PEART_HISTONE_UP	PEART_HISTONE_UP		52	0.50034493	1.645347	0.005747126	0.053808954	0.997	1919	tags=25%, list=9%, signal=27%
HDACI_COLON_SUL16HRS_UP	HDACI_COLON_SUL16HRS_UP		42	0.5317884	1.6439326	0.008658009	0.054206952	0.997	1233	tags=17%, list=6%, signal=18%
MOREAUX_TACI_HI_VS_LOW_DN	MOREAUX_TACI_HI_VS_LOW_DN		170	0.42867607	1.6438142	0	0.053842235	0.997	3048	tags=34%, list=15%, signal=39%
HSA00230_PURINE_METABOLISM	HSA00230_PURINE_METABOLISM		142	0.43927598	1.6434962	0.001216545	0.053586476	0.997	4120	tags=35%, list=20%, signal=44%
HSA00330_ARGININE_AND_PROLINE_METABOLISM	HSA00330_ARGININE_AND_PROLINE_METABOLISM		33	0.5473303	1.6431737	0.002985075	0.053325187	0.997	3441	tags=45%, list=17%, signal=54%
EPOPATHWAY	EPOPATHWAY		19	0.6143446	1.6399102	0.008012821	0.05493838	0.997	2351	tags=32%, list=11%, signal=36%
HYPOPHYSECTOMY_RAT_UP	HYPOPHYSECTOMY_RAT_UP		34	0.53909934	1.6398097	0.013293944	0.05452595	0.997	2701	tags=32%, list=13%, signal=37%
KENNY_WNT_UP	KENNY_WNT_UP		46	0.5100288	1.6383051	0.004329004	0.05502202	0.997	5482	tags=43%, list=27%, signal=59%
AGED_MOUSE_CORTEX_UP	AGED_MOUSE_CORTEX_UP		31	0.5588984	1.6373781	0.007518797	0.05513837	0.998	3777	tags=45%, list=18%, signal=55%
HDACI_COLON_SUL_UP	HDACI_COLON_SUL_UP		131	0.43663192	1.6360191	0.002506266	0.05553846	0.998	4752	tags=38%, list=23%, signal=49%
DNA_REPLICATION_REACTOME	DNA_REPLICATION_REACTOME		44	0.5113105	1.6350473	0.00456621	0.055633567	0.998	3979	tags=43%, list=19%, signal=53%
ZHAN_MMPC_SIM_BC_AND_MM	ZHAN_MMPC_SIM_BC_AND_MM		45	0.51751626	1.6345402	0.007564297	0.055509485	0.998	5337	tags=44%, list=26%, signal=60%
ALZHEIMERS_INCIPIENT_DN	ALZHEIMERS_INCIPIENT_DN		144	0.4330107	1.6343312	0	0.055181056	0.998	3212	tags=30%, list=16%, signal=35%
UVB_NHEK3_C2	UVB_NHEK3_C2		43	0.51797414	1.6316363	0.008928572	0.05630369	0.998	6180	tags=56%, list=30%, signal=80%
GENOTOXINS_ALL_4HRS_REG	GENOTOXINS_ALL_4HRS_REG		26	0.56782	1.6315038	0.012084592	0.055965487	0.998	3374	tags=50%, list=16%, signal=60%
BRCA1_OVEREXP_PROSTATE_UP	BRCA1_OVEREXP_PROSTATE_UP		159	0.4238986	1.6314993	0.001256281	0.05555619	0.998	3823	tags=31%, list=19%, signal=38%
CAMPTOTHECIN_PROBCELL_DN	CAMPTOTHECIN_PROBCELL_DN		30	0.5606482	1.6299988	0.00739645	0.05609655	0.998	3762	tags=47%, list=18%, signal=57%
LIZUKA_L0_SM_L1	LIZUKA_L0_SM_L1		19	0.6255289	1.6274133	0.020733653	0.0572024	0.998	4078	tags=53%, list=20%, signal=66%
GH_GHRHR_KO_6HRS_DN	GH_GHRHR_KO_6HRS_DN		34	0.5405098	1.625394	0.013313609	0.057969633	0.999	3040	tags=32%, list=15%, signal=38%
IGF1_NIH3T3_UP	IGF1_NIH3T3_UP		35	0.53170335	1.6243978	0.009244992	0.058277413	0.999	980	tags=20%, list=5%, signal=21%
UVB_NHEK4_6HRS_UP	UVB_NHEK4_6HRS_UP		28	0.56281406	1.6230485	0.00625	0.058752008	0.999	3560	tags=36%, list=17%, signal=43%
HASLINGER_B_CLL_17P13	HASLINGER_B_CLL_17P13		16	0.64140564	1.6199739	0.001540832	0.06020487	0.999	4277	tags=69%, list=21%, signal=87%
HSA00020_CITRATE_CYCLE	HSA00020_CITRATE_CYCLE		26	0.5738748	1.6195159	0.012326657	0.06004883	0.999	3786	tags=38%, list=18%, signal=47%
G13_SIGNALING_PATHWAY	G13_SIGNALING_PATHWAY		39	0.52479005	1.6158932	0.013782542	0.061906904	0.999	3612	tags=38%, list=18%, signal=47%
ARAPPATHWAY	ARAPPATHWAY		20	0.59735227	1.6147329	0.017770598	0.06221595	0.999	4341	tags=50%, list=21%, signal=63%
CITRATE_CYCLE_TCA_CYCLE	CITRATE_CYCLE_TCA_CYCLE		20	0.6016487	1.6143947	0.017080745	0.062033623	0.999	3586	tags=40%, list=17%, signal=48%
LIZUKA_G1_SM_G2	LIZUKA_G1_SM_G2		25	0.57653666	1.6136954	0.009230769	0.062135693	0.999	5021	tags=48%, list=24%, signal=63%
LEI_MYB_REGULATED_GENES	LEI_MYB_REGULATED_GENES		317	0.39462712	1.6133847	0	0.061887644	0.999	4046	tags=33%, list=20%, signal=41%
NADLER_OBESITY_HYPERGLYCEMIA	NADLER_OBESITY_HYPERGLYCEMIA		42	0.5133935	1.6120193	0.01161103	0.062256966	0.999	1188	tags=21%, list=6%, signal=23%
HESS_HOXAANMEIS1_UP	HESS_HOXAANMEIS1_UP		60	0.47909954	1.6089907	0.008571428	0.06385951	1	3036	tags=35%, list=15%, signal=41%
ST_PHOSPHOINOSITIDE_3_KINASE_PATHWAY	ST_PHOSPHOINOSITIDE_3_KINASE_PATHWAY		35	0.5326669	1.6075425	0.015873017	0.06442363	1	2689	tags=29%, list=13%, signal=33%
ETSPATHWAY	ETSPATHWAY		18	0.6063946	1.6061692	0.011686143	0.064910285	1	4644	tags=44%, list=23%, signal=57%
ET743_RESIST_DN	ET743_RESIST_DN		40	0.5203139	1.6057721	0.013657056	0.06472707	1	4658	tags=50%, list=23%, signal=64%
GNATENKO_PLATELET_UP	GNATENKO_PLATELET_UP		44	0.5035136	1.6035696	0.007352941	0.06574276	1	5107	tags=43%, list=25%, signal=57%
HDACI_COLON_CUR48HRS_UP	HDACI_COLON_CUR48HRS_UP		62	0.4749948	1.6025637	0.006934813	0.0659608	1	3044	tags=39%, list=15%, signal=45%
GNATENKO_PLATELET	GNATENKO_PLATELET		44	0.5035136	1.6008707	0.010189229	0.066741966	1	5107	tags=43%, list=25%, signal=57%
LH_GRANULOSA_UP	LH_GRANULOSA_UP		80	0.45394656	1.5964464	0.006756757	0.06949603	1	3073	tags=29%, list=15%, signal=34%
KREBS_TCA_CYCLE	KREBS_TCA_CYCLE		30	0.5408644	1.5961952	0.01724138	0.069288276	1	3786	tags=40%, list=18%, signal=49%
SPRYPATHWAY	SPRYPATHWAY		18	0.61211705	1.595317	0.021705426	0.06944425	1	2894	tags=28%, list=14%, signal=32%
LEE_MYC_UP	LEE_MYC_UP		53	0.47859988	1.5940316	0.007002801	0.06991154	1	4128	tags=43%, list=20%, signal=54%
RIBAVIRIN_RSV_UP	RIBAVIRIN_RSV_UP		22	0.57090336	1.5937953	0.017883755	0.06969315	1	4778	tags=41%, list=23%, signal=53%
GH_GHRHR_KO_24HRS_DN	GH_GHRHR_KO_24HRS_DN		172	0.41141486	1.5928041	0	0.06988564	1	3344	tags=31%, list=16%, signal=36%
BRCA1_SW480_UP	BRCA1_SW480_UP		25	0.5654438	1.5927924	0.014492754	0.06946538	1	7250	tags=80%, list=35%, signal=123%
UVB_NHEK3_C7	UVB_NHEK3_C7		53	0.48219582	1.5926198	0.002747253	0.06912716	1	5031	tags=45%, list=24%, signal=60%
HDACI_COLON_SUL24HRS_UP	HDACI_COLON_SUL24HRS_UP		64	0.46959952	1.5894841	0.005586592	0.07105273	1	1833	tags=25%, list=9%, signal=27%
HSA00670_ONE_CARBON_POOL_BY_FOLATE	HSA00670_ONE_CARBON_POOL_BY_FOLATE		15	0.634037	1.5857502	0.025437202	0.07313832	1	2818	tags=40%, list=14%, signal=46%
HESS_HOXAANMEIS1_DN	HESS_HOXAANMEIS1_DN		60	0.47909954	1.5814859	0.006858711	0.07601723	1	3036	tags=35%, list=15%, signal=41%
CALRES_MOUSE_NEOCORTEX_DN	CALRES_MOUSE_NEOCORTEX_DN		66	0.45984253	1.580874	0.005471957	0.07593984	1	6349	tags=53%, list=31%, signal=76%
HDACI_COLON_SUL48HRS_UP	HDACI_COLON_SUL48HRS_UP		90	0.44423902	1.5806971	0.001321004	0.07562034	1	4521	tags=36%, list=22%, signal=45%
PYRIMIDINE_METABOLISM	PYRIMIDINE_METABOLISM		58	0.47205383	1.5792477	0.009681881	0.07626154	1	5392	tags=50%, list=26%, signal=68%
JAIN_NEMO_DIFF	JAIN_NEMO_DIFF		75	0.4536095	1.5790871	0	0.07591022	1	3590	tags=31%, list=17%, signal=37%
HBX_NL_UP	HBX_NL_UP		22	0.57956797	1.5790495	0.011023622	0.07547681	1	667	tags=23%, list=3%, signal=23%
HSA00450_SELENOAMINO_ACID_METABOLISM	HSA00450_SELENOAMINO_ACID_METABOLISM		28	0.54598355	1.5769899	0.020376176	0.07642824	1	5800	tags=50%, list=28%, signal=69%
VHL_RCC_UP	VHL_RCC_UP		110	0.43493924	1.57683	0.002547771	0.07613461	1	3445	tags=34%, list=17%, signal=40%
CMV_IE86_UP	CMV_IE86_UP		49	0.48954207	1.5759326	0.011661808	0.076370835	1	3979	tags=41%, list=19%, signal=50%
TCA	TCA		15	0.62231374	1.5737374	0.030595813	0.07753648	1	3786	tags=53%, list=18%, signal=65%
BHATTACHARYA_ESC_UP	BHATTACHARYA_ESC_UP		62	0.46375424	1.5719513	0.004081633	0.07844143	1	3840	tags=40%, list=19%, signal=49%
UVC_HIGH_D7_DN	UVC_HIGH_D7_DN		32	0.52211803	1.5696317	0.016467066	0.07979273	1	3374	tags=38%, list=16%, signal=45%
UVB_SCC_UP	UVB_SCC_UP		87	0.44237167	1.5684477	0.002610966	0.08023394	1	4160	tags=36%, list=20%, signal=44%
XU_ATRA_PLUSNSC_UP	XU_ATRA_PLUSNSC_UP		15	0.6219472	1.5683986	0.024960998	0.07979594	1	754	tags=20%, list=4%, signal=21%
PENG_LEUCINE_UP	PENG_LEUCINE_UP		103	0.4319401	1.5670879	0.003754693	0.080289565	1	4409	tags=38%, list=21%, signal=48%
WANG_MLL_CBP_VS_GMP_UP	WANG_MLL_CBP_VS_GMP_UP		36	0.5179821	1.5670608	0.011713031	0.07984972	1	2881	tags=31%, list=14%, signal=35%
CDMACPATHWAY	CDMACPATHWAY		16	0.62388116	1.5644648	0.030254778	0.081572145	1	5465	tags=56%, list=27%, signal=76%
ZHAN_TONSIL_PCBC	ZHAN_TONSIL_PCBC		43	0.4968348	1.5641572	0.014124294	0.081397	1	2032	tags=21%, list=10%, signal=23%
BRCA_BRCA1_POS	BRCA_BRCA1_POS		106	0.43040416	1.561406	0.003836317	0.08320112	1	1856	tags=21%, list=9%, signal=23%
CMV_HCMV_TIMECOURSE_14HRS_UP	CMV_HCMV_TIMECOURSE_14HRS_UP		45	0.4953137	1.5609763	0.010494753	0.08304944	1	4426	tags=42%, list=21%, signal=54%
HSA00100_BIOSYNTHESIS_OF_STEROIDS	HSA00100_BIOSYNTHESIS_OF_STEROIDS		24	0.55325735	1.5604776	0.023510972	0.08297188	1	4530	tags=54%, list=22%, signal=69%
BCRPATHWAY	BCRPATHWAY		35	0.5176451	1.5599203	0.011644833	0.08297372	1	2557	tags=31%, list=12%, signal=36%
HEARTFAILURE_VENTRICLE_DN	HEARTFAILURE_VENTRICLE_DN		67	0.4546519	1.5574034	0.010086455	0.08462058	1	4010	tags=39%, list=19%, signal=48%
BRCA1_MES_UP	BRCA1_MES_UP		39	0.5002198	1.5553603	0.012987013	0.08586876	1	4044	tags=36%, list=20%, signal=45%
HSA04910_INSULIN_SIGNALING_PATHWAY	HSA04910_INSULIN_SIGNALING_PATHWAY		133	0.40859154	1.5533645	0.001264223	0.087115705	1	4832	tags=35%, list=23%, signal=46%
CHOLESTEROL_BIOSYNTHESIS	CHOLESTEROL_BIOSYNTHESIS		15	0.6074342	1.5532911	0.037037037	0.08671068	1	4530	tags=67%, list=22%, signal=85%
PITX2PATHWAY	PITX2PATHWAY		16	0.6060545	1.5531003	0.020900322	0.08642884	1	258	tags=19%, list=1%, signal=19%
CARBON_FIXATION	CARBON_FIXATION		21	0.57680994	1.5525972	0.034375	0.08636553	1	4358	tags=48%, list=21%, signal=60%
TPA_RESIST_EARLY_DN	TPA_RESIST_EARLY_DN		74	0.4442415	1.5502852	0.001340483	0.08778635	1	4095	tags=31%, list=20%, signal=39%
PURINE_METABOLISM	PURINE_METABOLISM		114	0.41886964	1.549847	0.006345178	0.08771697	1	5392	tags=42%, list=26%, signal=57%
PORPHYRIN_AND_CHLOROPHYLL_METABOLISM	PORPHYRIN_AND_CHLOROPHYLL_METABOLISM		20	0.5770139	1.5473343	0.029595016	0.08928861	1	5177	tags=50%, list=25%, signal=67%
ZUCCHI_EPITHELIAL_UP	ZUCCHI_EPITHELIAL_UP		42	0.49752325	1.5455363	0.014858841	0.09027342	1	3364	tags=45%, list=16%, signal=54%
ROS_MOUSE_AORTA_UP	ROS_MOUSE_AORTA_UP		24	0.54611826	1.5435857	0.031446543	0.09145221	1	2332	tags=38%, list=11%, signal=42%
HOFMANN_MDS_CD34_LOW_RISK	HOFMANN_MDS_CD34_LOW_RISK		50	0.4718087	1.541199	0.016973127	0.09303881	1	2921	tags=30%, list=14%, signal=35%
IFN_BETA_UP	IFN_BETA_UP		65	0.45650905	1.5407537	0.012430939	0.09292849	1	3475	tags=32%, list=17%, signal=39%
SCHURINGA_STAT5A_UP	SCHURINGA_STAT5A_UP		23	0.5599788	1.5406758	0.022435898	0.09252604	1	4329	tags=48%, list=21%, signal=60%
REOVIRUS_HEK293_DN	REOVIRUS_HEK293_DN		230	0.38705063	1.5398352	0.001179245	0.09276203	1	4530	tags=31%, list=22%, signal=40%
GALE_FLT3ANDAPL_DN	GALE_FLT3ANDAPL_DN		18	0.59175944	1.5395045	0.02519685	0.09260469	1	6104	tags=72%, list=30%, signal=103%
PYRUVATE_METABOLISM	PYRUVATE_METABOLISM		37	0.5004557	1.5361128	0.022522522	0.09504091	1	1350	tags=24%, list=7%, signal=26%
WERNERONLY_FIBRO_UP	WERNERONLY_FIBRO_UP		31	0.51614743	1.5359414	0.028485756	0.09473483	1	1209	tags=23%, list=6%, signal=24%
OLD_FIBRO_DN	OLD_FIBRO_DN		158	0.40247825	1.5352325	0.002442003	0.09482898	1	4877	tags=34%, list=24%, signal=44%
UVC_TTD_4HR_UP	UVC_TTD_4HR_UP		58	0.4635652	1.5346109	0.014965987	0.09493672	1	4537	tags=43%, list=22%, signal=55%
ECMPATHWAY	ECMPATHWAY		21	0.568048	1.5314624	0.03348554	0.097187586	1	3395	tags=29%, list=16%, signal=34%
ACTINYPATHWAY	ACTINYPATHWAY		17	0.5961667	1.5314219	0.024793388	0.09676355	1	3201	tags=41%, list=16%, signal=49%
ST_TUMOR_NECROSIS_FACTOR_PATHWAY	ST_TUMOR_NECROSIS_FACTOR_PATHWAY		29	0.5271453	1.5293901	0.022522522	0.097978145	1	5465	tags=52%, list=27%, signal=70%
VHL_NORMAL_UP	VHL_NORMAL_UP		438	0.37012297	1.5277133	0	0.099113464	1	3701	tags=29%, list=18%, signal=34%
FSH_GRANULOSA_UP	FSH_GRANULOSA_UP		78	0.438662	1.5268692	0.008108108	0.09933395	1	2051	tags=23%, list=10%, signal=26%
GLYCOLYSIS_AND_GLUCONEOGENESIS	GLYCOLYSIS_AND_GLUCONEOGENESIS		42	0.4854314	1.5251237	0.01767305	0.1003524	1	3224	tags=36%, list=16%, signal=42%
HDACI_COLON_SUL12HRS_UP	HDACI_COLON_SUL12HRS_UP		26	0.5278646	1.5223664	0.02332815	0.1023916	1	1033	tags=15%, list=5%, signal=16%
YU_CMYC_UP	YU_CMYC_UP		30	0.52118045	1.5207909	0.025954198	0.10321858	1	4664	tags=50%, list=23%, signal=65%
HOUSTIS_ROS	HOUSTIS_ROS		30	0.5250238	1.5201702	0.02827381	0.10336142	1	3465	tags=40%, list=17%, signal=48%
HSA00252_ALANINE_AND_ASPARTATE_METABOLISM	HSA00252_ALANINE_AND_ASPARTATE_METABOLISM		32	0.50971174	1.5173068	0.04400607	0.105585866	1	4358	tags=34%, list=21%, signal=44%
UVB_NHEK2_DN	UVB_NHEK2_DN		81	0.42975563	1.5171365	0.010796221	0.10520283	1	4214	tags=37%, list=20%, signal=46%
HBX_HCC_UP	HBX_HCC_UP		16	0.58922863	1.5160186	0.06	0.1056972	1	2578	tags=31%, list=13%, signal=36%
5FU_RESIST_GASTRIC_UP	5FU_RESIST_GASTRIC_UP		21	0.5616782	1.5158559	0.027027028	0.10538906	1	444	tags=19%, list=2%, signal=19%
FERNANDEZ_MYC_TARGETS	FERNANDEZ_MYC_TARGETS		178	0.39172107	1.5155431	0	0.10526411	1	2950	tags=25%, list=14%, signal=29%
IFN_GAMMA_UP	IFN_GAMMA_UP		38	0.5000557	1.5152701	0.017441861	0.10503306	1	3475	tags=37%, list=17%, signal=44%
TNFALPHA_ALL_UP	TNFALPHA_ALL_UP		77	0.43530113	1.5152576	0.008185538	0.10457494	1	3840	tags=35%, list=19%, signal=43%
HIPPOCAMPUS_DEVELOPMENT_PRENATAL	HIPPOCAMPUS_DEVELOPMENT_PRENATAL		33	0.5074768	1.5147302	0.013493253	0.10460274	1	3021	tags=39%, list=15%, signal=46%
N_GLYCAN_BIOSYNTHESIS	N_GLYCAN_BIOSYNTHESIS		22	0.55379784	1.5130069	0.026153846	0.10571142	1	3793	tags=45%, list=18%, signal=56%
HSA05020_PARKINSONS_DISEASE	HSA05020_PARKINSONS_DISEASE		15	0.59218574	1.510758	0.036206897	0.10731468	1	2812	tags=33%, list=14%, signal=39%
VERNELL_PRB_CLSTR1	VERNELL_PRB_CLSTR1		67	0.44339442	1.5083758	0.021978023	0.109012894	1	2997	tags=31%, list=15%, signal=37%
TPA_SKIN_UP	TPA_SKIN_UP		20	0.5579594	1.5073107	0.028301887	0.10958604	1	3719	tags=40%, list=18%, signal=49%
KLEIN_PEL_UP	KLEIN_PEL_UP		50	0.46468586	1.5070466	0.015714286	0.1093926	1	3958	tags=36%, list=19%, signal=44%
TPA_SENS_MIDDLE_DN	TPA_SENS_MIDDLE_DN		302	0.37280336	1.506865	0	0.10911169	1	3762	tags=27%, list=18%, signal=33%
YAGI_AML_PROGNOSIS	YAGI_AML_PROGNOSIS		34	0.50259674	1.5055921	0.02923077	0.1098588	1	3167	tags=35%, list=15%, signal=42%
TPA_RESIST_EARLY_UP	TPA_RESIST_EARLY_UP		30	0.52018374	1.5032234	0.029940119	0.111650154	1	2894	tags=30%, list=14%, signal=35%
IL2PATHWAY	IL2PATHWAY		22	0.55143744	1.5022428	0.03255814	0.11208369	1	2351	tags=27%, list=11%, signal=31%
UVC_TTD_ALL_UP	UVC_TTD_ALL_UP		76	0.42858675	1.4994388	0.011811024	0.114315	1	4537	tags=39%, list=22%, signal=50%
NAB_LUNG_UP	NAB_LUNG_UP		27	0.52874017	1.4989448	0.028064992	0.11436174	1	2766	tags=30%, list=13%, signal=34%
AGED_MOUSE_HYPOTH_UP	AGED_MOUSE_HYPOTH_UP		44	0.47156	1.4987367	0.029761905	0.11413761	1	2471	tags=32%, list=12%, signal=36%
IRITANI_ADPROX_UP	IRITANI_ADPROX_UP		26	0.52725965	1.498064	0.04692082	0.114400946	1	4664	tags=54%, list=23%, signal=70%
CROONQUIST_IL6_RAS_DN	CROONQUIST_IL6_RAS_DN		24	0.54707104	1.4972001	0.04274809	0.11474604	1	2360	tags=38%, list=11%, signal=42%
ET743_RESIST_UP	ET743_RESIST_UP		17	0.5778619	1.4967114	0.045016076	0.11476222	1	1133	tags=24%, list=5%, signal=25%
MARCINIAK_CHOP_DIFF	MARCINIAK_CHOP_DIFF		21	0.54993045	1.4965814	0.0455259	0.11438094	1	888	tags=24%, list=4%, signal=25%
NGFPATHWAY	NGFPATHWAY		19	0.5598385	1.4956384	0.05279503	0.114957675	1	2262	tags=26%, list=11%, signal=30%
BRCA1_OVEREXP_UP	BRCA1_OVEREXP_UP		159	0.39026478	1.4950261	0.004920049	0.11500046	1	3989	tags=31%, list=19%, signal=39%
BIOPEPTIDESPATHWAY	BIOPEPTIDESPATHWAY		38	0.48021397	1.49097	0.026706232	0.11861289	1	5088	tags=39%, list=25%, signal=52%
RNA_TRANSCRIPTION_REACTOME	RNA_TRANSCRIPTION_REACTOME		37	0.48234138	1.4897279	0.028831564	0.11932999	1	5342	tags=51%, list=26%, signal=69%
PDGF_ES_UP	PDGF_ES_UP		18	0.5806918	1.4886931	0.042721517	0.119875014	1	2003	tags=28%, list=10%, signal=31%
SIG_INSULIN_RECEPTOR_PATHWAY_IN_CARDIAC_MYOCYTES	SIG_INSULIN_RECEPTOR_PATHWAY_IN_CARDIAC_MYOCYTES		51	0.4539453	1.4882017	0.014450867	0.119904935	1	2894	tags=25%, list=14%, signal=30%
WELCSH_BRCA_UP	WELCSH_BRCA_UP		39	0.48716587	1.4879858	0.030487806	0.119586624	1	4224	tags=38%, list=20%, signal=48%
NITROGEN_METABOLISM	NITROGEN_METABOLISM		21	0.5530285	1.4838966	0.05642633	0.12319736	1	3973	tags=38%, list=19%, signal=47%
TIS7_OVEREXP_DN	TIS7_OVEREXP_DN		19	0.5570572	1.4822407	0.04454685	0.12453293	1	3843	tags=47%, list=19%, signal=58%
TRANSLATION_FACTORS	TRANSLATION_FACTORS		47	0.45465156	1.4817548	0.02245509	0.1245083	1	3737	tags=38%, list=18%, signal=47%
IGF1RPATHWAY	IGF1RPATHWAY		15	0.5919879	1.4800812	0.039808918	0.12564313	1	2894	tags=40%, list=14%, signal=47%
PEART_HISTONE_DN	PEART_HISTONE_DN		73	0.427772	1.4759855	0.01615074	0.1295152	1	2789	tags=29%, list=14%, signal=33%
UVB_NHEK1_C2	UVB_NHEK1_C2		21	0.54882115	1.4746389	0.050314464	0.13045733	1	2380	tags=29%, list=12%, signal=32%
HSC_LATEPROGENITORS_ADULT	HSC_LATEPROGENITORS_ADULT		463	0.3537462	1.4743278	0	0.13031116	1	3211	tags=24%, list=16%, signal=28%
TNFALPHA_30MIN_UP	TNFALPHA_30MIN_UP		42	0.4740437	1.4722648	0.025073746	0.13203892	1	5268	tags=43%, list=26%, signal=57%
O6BG_RESIST_MEDULLOBLASTOMA_DN	O6BG_RESIST_MEDULLOBLASTOMA_DN		51	0.44414896	1.4717232	0.031073445	0.13210027	1	5669	tags=41%, list=28%, signal=57%
TARTE_PC	TARTE_PC		80	0.42222872	1.4710265	0.014965987	0.13232349	1	3971	tags=31%, list=19%, signal=39%
HEARTFAILURE_ATRIA_DN	HEARTFAILURE_ATRIA_DN		111	0.40434268	1.4707041	0.010269577	0.1320893	1	4078	tags=34%, list=20%, signal=42%
HSC_LATEPROGENITORS_FETAL	HSC_LATEPROGENITORS_FETAL		464	0.3533064	1.4695797	0	0.13271244	1	3211	tags=25%, list=16%, signal=28%
HSA04520_ADHERENS_JUNCTION	HSA04520_ADHERENS_JUNCTION		75	0.42360032	1.4688696	0.017711172	0.13289824	1	2465	tags=24%, list=12%, signal=27%
PLATELET_EXPRESSED	PLATELET_EXPRESSED		33	0.4918129	1.4686635	0.046153847	0.13263017	1	5313	tags=45%, list=26%, signal=61%
ERKPATHWAY	ERKPATHWAY		30	0.49717817	1.4682328	0.041033436	0.13260648	1	4619	tags=37%, list=22%, signal=47%
HSC_LATEPROGENITORS_SHARED	HSC_LATEPROGENITORS_SHARED		456	0.35253203	1.4678658	0	0.13246678	1	3211	tags=25%, list=16%, signal=28%
HOFMANN_MANTEL_LYMPHOMA_VS_LYMPH_NODES_UP	HOFMANN_MANTEL_LYMPHOMA_VS_LYMPH_NODES_UP		49	0.45467117	1.4622482	0.033236995	0.13832167	1	4132	tags=33%, list=20%, signal=41%
CMV_ALL_UP	CMV_ALL_UP		93	0.4071808	1.461697	0.011795544	0.13839982	1	3687	tags=26%, list=18%, signal=31%
AGED_MOUSE_HYPOTH_DN	AGED_MOUSE_HYPOTH_DN		38	0.48081696	1.4585376	0.039660055	0.14150128	1	2707	tags=34%, list=13%, signal=39%
UVC_XPCS_ALL_UP	UVC_XPCS_ALL_UP		61	0.43435517	1.4583557	0.026536312	0.14114626	1	4488	tags=36%, list=22%, signal=46%
HSA00310_LYSINE_DEGRADATION	HSA00310_LYSINE_DEGRADATION		45	0.45943415	1.4568806	0.036337208	0.14240724	1	2125	tags=27%, list=10%, signal=30%
PYK2PATHWAY	PYK2PATHWAY		28	0.50789386	1.4555823	0.04245283	0.14340663	1	2894	tags=32%, list=14%, signal=37%
INSULIN_SIGNALING	INSULIN_SIGNALING		98	0.4026656	1.4554824	0.016688062	0.14301316	1	3259	tags=29%, list=16%, signal=34%
HSA00632_BENZOATE_DEGRADATION_VIA_COA_LIGATION	HSA00632_BENZOATE_DEGRADATION_VIA_COA_LIGATION		28	0.5003099	1.4547845	0.040064104	0.14330928	1	3119	tags=25%, list=15%, signal=29%
CMV_HCMV_TIMECOURSE_16HRS_UP	CMV_HCMV_TIMECOURSE_16HRS_UP		57	0.43334383	1.4545369	0.027739251	0.14312162	1	4134	tags=37%, list=20%, signal=46%
VENTRICLES_UP	VENTRICLES_UP		205	0.37252474	1.4520535	0.002361275	0.1455194	1	5685	tags=39%, list=28%, signal=53%
UVB_NHEK3_C8	UVB_NHEK3_C8		66	0.4306723	1.4518652	0.021037867	0.14519234	1	3232	tags=27%, list=16%, signal=32%
EGFPATHWAY	EGFPATHWAY		27	0.50641394	1.4516541	0.06656581	0.14488415	1	4164	tags=37%, list=20%, signal=46%
TPA_SENS_LATE_DN	TPA_SENS_LATE_DN		233	0.36510572	1.4492518	0	0.147218	1	3819	tags=28%, list=19%, signal=34%
AGUIRRE_PANCREAS_CHR9	AGUIRRE_PANCREAS_CHR9		24	0.51007783	1.4442816	0.0556391	0.15268621	1	2672	tags=33%, list=13%, signal=38%
TIDPATHWAY	TIDPATHWAY		18	0.54023117	1.4438238	0.06634304	0.15269187	1	982	tags=17%, list=5%, signal=17%
IL6PATHWAY	IL6PATHWAY		21	0.5338575	1.4428439	0.05919003	0.15341172	1	3846	tags=33%, list=19%, signal=41%
CORDERO_KRAS_KD_VS_CONTROL_DN	CORDERO_KRAS_KD_VS_CONTROL_DN		55	0.4392702	1.4421829	0.028208744	0.15361415	1	1819	tags=20%, list=9%, signal=22%
HSC_INTERMEDIATEPROGENITORS_FETAL	HSC_INTERMEDIATEPROGENITORS_FETAL		158	0.37870255	1.4419622	0.012195122	0.15333197	1	4631	tags=39%, list=22%, signal=50%
VANTVEER_BREAST_OUTCOME_GOOD_VS_POOR_DN	VANTVEER_BREAST_OUTCOME_GOOD_VS_POOR_DN		64	0.4251025	1.4397062	0.031680442	0.15548031	1	5013	tags=39%, list=24%, signal=51%
PHOTOSYNTHESIS	PHOTOSYNTHESIS		22	0.5259635	1.436854	0.05116279	0.15837604	1	4364	tags=41%, list=21%, signal=52%
AGUIRRE_PANCREAS_CHR18	AGUIRRE_PANCREAS_CHR18		17	0.5599094	1.4350382	0.0661157	0.16006546	1	3267	tags=35%, list=16%, signal=42%
BREAST_DUCTAL_CARCINOMA_GENES	BREAST_DUCTAL_CARCINOMA_GENES		19	0.54590034	1.4343237	0.062402494	0.16040617	1	1451	tags=32%, list=7%, signal=34%
BYSTRYKH_HSC_BRAIN_TRANS_GLOCUS	BYSTRYKH_HSC_BRAIN_TRANS_GLOCUS		157	0.37769827	1.4336039	0.00239521	0.16073221	1	4781	tags=35%, list=23%, signal=45%
XU_ATRA_UP	XU_ATRA_UP		15	0.57383245	1.4331505	0.07886435	0.16072237	1	5406	tags=53%, list=26%, signal=72%
CELL_CYCLE	CELL_CYCLE		78	0.41472685	1.4328119	0.03183024	0.16065282	1	4100	tags=33%, list=20%, signal=41%
AGED_MOUSE_CORTEX_DN	AGED_MOUSE_CORTEX_DN		46	0.44955003	1.4319724	0.035460994	0.16113544	1	6367	tags=52%, list=31%, signal=75%
BRCA2_BRCA1_UP	BRCA2_BRCA1_UP		48	0.44236392	1.4319067	0.05147059	0.16069138	1	5697	tags=48%, list=28%, signal=66%
FMLPPATHWAY	FMLPPATHWAY		35	0.4725223	1.431842	0.06314244	0.16023842	1	4586	tags=46%, list=22%, signal=59%
PDGFPATHWAY	PDGFPATHWAY		27	0.49401054	1.4309155	0.062865496	0.16100535	1	4164	tags=37%, list=20%, signal=46%
HYPOXIA_RCC_UP	HYPOXIA_RCC_UP		102	0.40001634	1.4302192	0.019206146	0.16126233	1	3310	tags=31%, list=16%, signal=37%
H2O2_CSBDIFF_C2	H2O2_CSBDIFF_C2		33	0.47286224	1.4298193	0.053375196	0.16125154	1	4021	tags=42%, list=20%, signal=53%
GLEEVECPATHWAY	GLEEVECPATHWAY		22	0.5235063	1.4295024	0.058383234	0.16102478	1	2636	tags=27%, list=13%, signal=31%
XU_CBP_UP	XU_CBP_UP		21	0.5256554	1.4284236	0.0581761	0.16180107	1	3901	tags=52%, list=19%, signal=65%
HSA00903_LIMONENE_AND_PINENE_DEGRADATION	HSA00903_LIMONENE_AND_PINENE_DEGRADATION		29	0.48990813	1.4277198	0.0466563	0.16213435	1	3119	tags=28%, list=15%, signal=32%
LIAN_MYELOID_DIFF_TF	LIAN_MYELOID_DIFF_TF		34	0.47449675	1.4271582	0.0542522	0.16224569	1	4119	tags=35%, list=20%, signal=44%
IDX_TSA_UP_CLUSTER2	IDX_TSA_UP_CLUSTER2		60	0.4218779	1.4265807	0.028169014	0.1623983	1	3055	tags=28%, list=15%, signal=33%
CMV_24HRS_UP	CMV_24HRS_UP		72	0.4165831	1.4261843	0.024590164	0.16229552	1	3615	tags=26%, list=18%, signal=32%
RADMACHER_AMLNORMALKARYTYPE_SIG	RADMACHER_AMLNORMALKARYTYPE_SIG		83	0.4059449	1.4250578	0.024556616	0.16316311	1	4768	tags=34%, list=23%, signal=44%
HSA00626_NAPHTHALENE_AND_ANTHRACENE_DEGRADATION	HSA00626_NAPHTHALENE_AND_ANTHRACENE_DEGRADATION		17	0.5562219	1.4233694	0.075806454	0.16464938	1	4312	tags=41%, list=21%, signal=52%
HSA00620_PYRUVATE_METABOLISM	HSA00620_PYRUVATE_METABOLISM		42	0.4567501	1.4226807	0.05637982	0.16492303	1	1350	tags=21%, list=7%, signal=23%
UVC_HIGH_D3_DN	UVC_HIGH_D3_DN		46	0.44733003	1.4223828	0.047058824	0.1647429	1	4146	tags=41%, list=20%, signal=52%
OXSTRESS_RPETWO_DN	OXSTRESS_RPETWO_DN		108	0.3921039	1.4220065	0.021794872	0.16468713	1	3397	tags=29%, list=16%, signal=34%
CHAUVIN_ANDROGEN_REGULATED_GENES	CHAUVIN_ANDROGEN_REGULATED_GENES		43	0.45221925	1.4219464	0.039829303	0.1641954	1	4351	tags=35%, list=21%, signal=44%
HSA00624_1_AND_2_METHYLNAPHTHALENE_DEGRADATION	HSA00624_1_AND_2_METHYLNAPHTHALENE_DEGRADATION		25	0.49979162	1.4180808	0.07309487	0.16851883	1	3332	tags=24%, list=16%, signal=29%
POMEROY_DESMOPLASIC_VS_CLASSIC_MD_DN	POMEROY_DESMOPLASIC_VS_CLASSIC_MD_DN		41	0.4566763	1.4148897	0.057401814	0.17205508	1	3484	tags=29%, list=17%, signal=35%
NFATPATHWAY	NFATPATHWAY		52	0.43647638	1.4148517	0.040333796	0.17154393	1	2894	tags=29%, list=14%, signal=33%
AGUIRRE_PANCREAS_CHR19	AGUIRRE_PANCREAS_CHR19		74	0.40249652	1.4147379	0.029062087	0.17113858	1	2840	tags=24%, list=14%, signal=28%
HSA00260_GLYCINE_SERINE_AND_THREONINE_METABOLISM	HSA00260_GLYCINE_SERINE_AND_THREONINE_METABOLISM		43	0.45261252	1.4138976	0.052478135	0.17171822	1	2363	tags=26%, list=11%, signal=29%
FLECHNER_KIDNEY_TRANSPLANT_WELL_PBL_UP	FLECHNER_KIDNEY_TRANSPLANT_WELL_PBL_UP		153	0.37079713	1.4124997	0.011764706	0.1729601	1	3769	tags=35%, list=18%, signal=42%
HSA00440_AMINOPHOSPHONATE_METABOLISM	HSA00440_AMINOPHOSPHONATE_METABOLISM		15	0.5685309	1.4113475	0.08293461	0.17390661	1	4312	tags=47%, list=21%, signal=59%
IGF1MTORPATHWAY	IGF1MTORPATHWAY		20	0.5304506	1.411044	0.08112325	0.17375812	1	2689	tags=40%, list=13%, signal=46%
ZMPSTE24_KO_UP	ZMPSTE24_KO_UP		31	0.4855676	1.4103495	0.05511811	0.17411104	1	3407	tags=32%, list=17%, signal=39%
HSA05040_HUNTINGTONS_DISEASE	HSA05040_HUNTINGTONS_DISEASE		29	0.4880195	1.4088194	0.04910714	0.17560713	1	2654	tags=28%, list=13%, signal=32%
UVC_XPCS_8HR_UP	UVC_XPCS_8HR_UP		58	0.41943467	1.4056745	0.048991356	0.17936708	1	4488	tags=34%, list=22%, signal=44%
KERATINOCYTEPATHWAY	KERATINOCYTEPATHWAY		43	0.44660416	1.4052197	0.06329114	0.17940214	1	5519	tags=49%, list=27%, signal=67%
HSA03020_RNA_POLYMERASE	HSA03020_RNA_POLYMERASE		23	0.5101805	1.4043515	0.070660524	0.18005908	1	3071	tags=43%, list=15%, signal=51%
SMITH_HTERT_UP	SMITH_HTERT_UP		102	0.3889857	1.4042209	0.024901703	0.17973483	1	4132	tags=33%, list=20%, signal=41%
BLEO_HUMAN_LYMPH_HIGH_4HRS_UP	BLEO_HUMAN_LYMPH_HIGH_4HRS_UP		21	0.5140788	1.4039551	0.071875	0.17948344	1	2702	tags=43%, list=13%, signal=49%
AGED_MOUSE_HIPPOCAMPUS_ANY_UP	AGED_MOUSE_HIPPOCAMPUS_ANY_UP		45	0.4395672	1.4037316	0.054172765	0.17919093	1	2689	tags=22%, list=13%, signal=26%
FETAL_LIVER_ENRICHED_TRANSCRIPTION_FACTORS	FETAL_LIVER_ENRICHED_TRANSCRIPTION_FACTORS		75	0.40218824	1.4036425	0.03653586	0.17877458	1	5513	tags=32%, list=27%, signal=44%
NEMETH_TNF_DN	NEMETH_TNF_DN		30	0.47448722	1.4024289	0.06917293	0.17981878	1	2991	tags=33%, list=15%, signal=39%
CELL_CYCLE_KEGG	CELL_CYCLE_KEGG		86	0.39963275	1.4011678	0.035019454	0.18089002	1	4100	tags=31%, list=20%, signal=39%
CHESLER_HIGHEST_FOLD_RANGE_GENES	CHESLER_HIGHEST_FOLD_RANGE_GENES		37	0.45675772	1.4002451	0.05611511	0.18151318	1	4777	tags=43%, list=23%, signal=56%
CMV_HCMV_TIMECOURSE_ALL_UP	CMV_HCMV_TIMECOURSE_ALL_UP		464	0.33430806	1.398561	0.001052632	0.18312943	1	4146	tags=29%, list=20%, signal=35%
NADLER_OBESITY_DN	NADLER_OBESITY_DN		36	0.4546795	1.396194	0.069767445	0.18569754	1	3973	tags=31%, list=19%, signal=38%
ALANINE_AND_ASPARTATE_METABOLISM	ALANINE_AND_ASPARTATE_METABOLISM		21	0.5103145	1.3952937	0.08782743	0.18643343	1	4358	tags=38%, list=21%, signal=48%
HSA05213_ENDOMETRIAL_CANCER	HSA05213_ENDOMETRIAL_CANCER		51	0.42635342	1.3941867	0.06456241	0.18727653	1	4078	tags=31%, list=20%, signal=39%
HSA00910_NITROGEN_METABOLISM	HSA00910_NITROGEN_METABOLISM		24	0.4963508	1.3936982	0.07346327	0.18733247	1	2906	tags=33%, list=14%, signal=39%
DAVIES_N	DAVIES_N		19	0.53415346	1.3929583	0.06539075	0.18777224	1	1645	tags=26%, list=8%, signal=29%
NELSON_ANDROGEN_UP	NELSON_ANDROGEN_UP		60	0.41452226	1.3925847	0.056865465	0.18763587	1	3603	tags=32%, list=17%, signal=38%
IFN_ANY_UP	IFN_ANY_UP		81	0.39781737	1.391784	0.04953146	0.18822074	1	3475	tags=30%, list=17%, signal=35%
LIZUKA_G2_GR_G3	LIZUKA_G2_GR_G3		27	0.48208055	1.3912187	0.07931571	0.18849292	1	4986	tags=48%, list=24%, signal=63%
H2O2_CSBRESCUED_UP	H2O2_CSBRESCUED_UP		56	0.42000082	1.390964	0.036827195	0.18827638	1	3113	tags=23%, list=15%, signal=27%
NING_COPD_DN	NING_COPD_DN		119	0.3796928	1.3874059	0.020100502	0.19277501	1	2236	tags=24%, list=11%, signal=26%
MARSHALL_SPLEEN_BAL	MARSHALL_SPLEEN_BAL		21	0.50246906	1.3865204	0.07488299	0.19345704	1	5068	tags=43%, list=25%, signal=57%
CALRES_MOUSE_DN	CALRES_MOUSE_DN		39	0.44560668	1.3859618	0.06119403	0.1937117	1	2415	tags=21%, list=12%, signal=23%
CROMER_HYPOPHARYNGEAL_MET_VS_NON_DN	CROMER_HYPOPHARYNGEAL_MET_VS_NON_DN		81	0.3929502	1.3836058	0.030463576	0.19642246	1	4050	tags=35%, list=20%, signal=43%
TPA_SENS_EARLY_DN	TPA_SENS_EARLY_DN		284	0.34252256	1.3835398	0.008948546	0.19594452	1	4324	tags=27%, list=21%, signal=33%
GLUCONEOGENESIS	GLUCONEOGENESIS		52	0.4270193	1.3806458	0.06241135	0.19952314	1	3332	tags=31%, list=16%, signal=37%
BAF57_BT549_DN	BAF57_BT549_DN		330	0.33803305	1.3796248	0.004410144	0.20047508	1	3458	tags=26%, list=17%, signal=31%
FALT_BCLL_IG_MUTATED_VS_WT_DN	FALT_BCLL_IG_MUTATED_VS_WT_DN		48	0.42332545	1.3792905	0.06657224	0.20038415	1	2779	tags=29%, list=13%, signal=34%
UEDA_MOUSE_SCN	UEDA_MOUSE_SCN		82	0.39807978	1.3787401	0.041614123	0.20059791	1	4093	tags=32%, list=20%, signal=39%
GAY_YY1_DN	GAY_YY1_DN		243	0.3422319	1.3784555	0.009163803	0.20039241	1	3175	tags=25%, list=15%, signal=29%
MMS_HUMAN_LYMPH_LOW_4HRS_DN	MMS_HUMAN_LYMPH_LOW_4HRS_DN		16	0.5406978	1.3783886	0.096062995	0.19991408	1	1815	tags=31%, list=9%, signal=34%
IGF1PATHWAY	IGF1PATHWAY		20	0.5123589	1.377761	0.0933126	0.20028786	1	2262	tags=30%, list=11%, signal=34%
IRITANI_ADPROX_LYMPH	IRITANI_ADPROX_LYMPH		125	0.36456	1.376957	0.029850746	0.20087194	1	3383	tags=26%, list=16%, signal=30%
EGF_HDMEC_UP	EGF_HDMEC_UP		42	0.4360747	1.3716584	0.07132243	0.20827141	1	4811	tags=36%, list=23%, signal=46%
AGED_MOUSE_HIPPOCAMPUS_MULTI_UP	AGED_MOUSE_HIPPOCAMPUS_MULTI_UP		19	0.51206017	1.3715751	0.0970266	0.2077897	1	2689	tags=26%, list=13%, signal=30%
GERY_CEBP_TARGETS	GERY_CEBP_TARGETS		111	0.3754472	1.371539	0.024901703	0.20725897	1	5694	tags=36%, list=28%, signal=50%
HDACI_COLON_CUR12HRS_UP	HDACI_COLON_CUR12HRS_UP		21	0.50958484	1.3705413	0.07458143	0.2081866	1	4046	tags=29%, list=20%, signal=36%
GLYCOLYSIS	GLYCOLYSIS		52	0.4270193	1.3703059	0.04621849	0.20790647	1	3332	tags=31%, list=16%, signal=37%
ROSS_PML_RAR	ROSS_PML_RAR		80	0.3922226	1.3700006	0.045454547	0.20776282	1	4020	tags=30%, list=20%, signal=37%
ZHAN_MMPC_EARLYVS	ZHAN_MMPC_EARLYVS		48	0.42760462	1.3690197	0.06295754	0.2087374	1	2032	tags=17%, list=10%, signal=18%
JISON_SICKLECELL_DIFF	JISON_SICKLECELL_DIFF		368	0.3333496	1.3682338	0.005434783	0.20932876	1	3873	tags=26%, list=19%, signal=31%
TSA_HEPATOMA_UP	TSA_HEPATOMA_UP		36	0.4496032	1.3681408	0.08510638	0.20888707	1	2950	tags=25%, list=14%, signal=29%
H2O2_CSBRESCUED_C1_UP	H2O2_CSBRESCUED_C1_UP		42	0.43925592	1.3675946	0.07794118	0.2091918	1	2701	tags=21%, list=13%, signal=25%
HSA04720_LONG_TERM_POTENTIATION	HSA04720_LONG_TERM_POTENTIATION		69	0.40303567	1.3659142	0.049723756	0.21110214	1	4874	tags=41%, list=24%, signal=53%
CIRCADIAN_EXERCISE	CIRCADIAN_EXERCISE		41	0.43329173	1.365675	0.07801419	0.21090075	1	1124	tags=15%, list=5%, signal=15%
ST_P38_MAPK_PATHWAY	ST_P38_MAPK_PATHWAY		36	0.44691482	1.3654164	0.0922619	0.21068136	1	4164	tags=42%, list=20%, signal=52%
ANDROGEN_GENES	ANDROGEN_GENES		52	0.41767853	1.3644949	0.062240664	0.21146142	1	2760	tags=19%, list=13%, signal=22%
BCNU_GLIOMA_MGMT_48HRS_UP	BCNU_GLIOMA_MGMT_48HRS_UP		18	0.5183196	1.3633627	0.10047096	0.21263468	1	4342	tags=39%, list=21%, signal=49%
MTORPATHWAY	MTORPATHWAY		23	0.48318157	1.3632413	0.09259259	0.21225865	1	4085	tags=39%, list=20%, signal=49%
IL3PATHWAY	IL3PATHWAY		15	0.5512449	1.362681	0.10593901	0.2125178	1	2351	tags=20%, list=11%, signal=23%
HSA00510_N_GLYCAN_BIOSYNTHESIS	HSA00510_N_GLYCAN_BIOSYNTHESIS		39	0.44464627	1.3622066	0.07488987	0.21268897	1	3793	tags=33%, list=18%, signal=41%
HCMVPATHWAY	HCMVPATHWAY		15	0.53639525	1.3607997	0.093059935	0.21419464	1	3689	tags=47%, list=18%, signal=57%
HDACI_COLON_TSA2HRS_UP	HDACI_COLON_TSA2HRS_UP		60	0.39934596	1.3602962	0.06019152	0.21428975	1	3536	tags=25%, list=17%, signal=30%
TALL1PATHWAY	TALL1PATHWAY		15	0.55407894	1.3599925	0.1072	0.21414353	1	4355	tags=47%, list=21%, signal=59%
HSA00190_OXIDATIVE_PHOSPHORYLATION	HSA00190_OXIDATIVE_PHOSPHORYLATION		113	0.37144288	1.3589691	0.033419024	0.2151118	1	4524	tags=36%, list=22%, signal=46%
GOLDRATH_HP	GOLDRATH_HP		147	0.35804182	1.3589389	0.022140222	0.21457459	1	3110	tags=27%, list=15%, signal=32%
CALRES_MOUSE_UP	CALRES_MOUSE_UP		29	0.4628593	1.3579037	0.09538461	0.21556848	1	2840	tags=31%, list=14%, signal=36%
FLECHNER_KIDNEY_TRANSPLANT_REJECTION_PBL_UP	FLECHNER_KIDNEY_TRANSPLANT_REJECTION_PBL_UP		64	0.4035104	1.3573759	0.054421768	0.2157897	1	3497	tags=28%, list=17%, signal=34%
DER_IFNB_UP	DER_IFNB_UP		93	0.3759869	1.3570557	0.055181697	0.21576111	1	3475	tags=28%, list=17%, signal=33%
TOLLPATHWAY	TOLLPATHWAY		33	0.44465268	1.3564727	0.09593023	0.2161154	1	5482	tags=39%, list=27%, signal=54%
ST_GRANULE_CELL_SURVIVAL_PATHWAY	ST_GRANULE_CELL_SURVIVAL_PATHWAY		27	0.4747781	1.3554896	0.092987806	0.21697553	1	5868	tags=48%, list=28%, signal=67%
SHIPP_DLBCL_CURED_DN	SHIPP_DLBCL_CURED_DN		37	0.43753666	1.3538944	0.08695652	0.21875724	1	938	tags=16%, list=5%, signal=17%
HSA03030_DNA_POLYMERASE	HSA03030_DNA_POLYMERASE		23	0.48686424	1.3535213	0.103235744	0.21871585	1	4009	tags=39%, list=19%, signal=49%
WALLACE_JAK2_DIFF	WALLACE_JAK2_DIFF		30	0.4628656	1.3532506	0.099540584	0.21857584	1	3469	tags=43%, list=17%, signal=52%
HSC_STHSC_SHARED	HSC_STHSC_SHARED		33	0.45167264	1.3526152	0.103975534	0.2191097	1	2952	tags=30%, list=14%, signal=35%
CORTEX_ENRICHMENT_LATE_UP	CORTEX_ENRICHMENT_LATE_UP		20	0.50326484	1.3519162	0.10291859	0.21954076	1	4717	tags=40%, list=23%, signal=52%
GAMMA-UV_FIBRO_UP	GAMMA-UV_FIBRO_UP		35	0.4477516	1.3504934	0.09228442	0.22097602	1	4046	tags=31%, list=20%, signal=39%
MAPK_CASCADE	MAPK_CASCADE		29	0.4576797	1.3499072	0.09104704	0.22132835	1	4164	tags=38%, list=20%, signal=47%
HSA00564_GLYCEROPHOSPHOLIPID_METABOLISM	HSA00564_GLYCEROPHOSPHOLIPID_METABOLISM		67	0.39414564	1.3494661	0.06359946	0.22148518	1	1623	tags=18%, list=8%, signal=19%
HASLINGER_B_CLL_11Q23	HASLINGER_B_CLL_11Q23		20	0.50418764	1.3490208	0.09147287	0.22156508	1	3008	tags=35%, list=15%, signal=41%
TPOPATHWAY	TPOPATHWAY		23	0.4826064	1.3478692	0.09546166	0.22269998	1	2351	tags=22%, list=11%, signal=25%
UVB_NHEK3_C5	UVB_NHEK3_C5		35	0.44386885	1.3461736	0.08469539	0.22477427	1	3859	tags=34%, list=19%, signal=42%
HYPOXIA_NORMAL_UP	HYPOXIA_NORMAL_UP		216	0.34055173	1.3448875	0.019906323	0.22602277	1	4757	tags=32%, list=23%, signal=42%
WANG_HOXA9_VS_MEIS1_UP	WANG_HOXA9_VS_MEIS1_UP		27	0.47052932	1.3447596	0.104477614	0.22565052	1	6172	tags=44%, list=30%, signal=63%
HSC_STHSC_FETAL	HSC_STHSC_FETAL		33	0.45167264	1.3430588	0.09253731	0.22775203	1	2952	tags=30%, list=14%, signal=35%
GAMMA_UNIQUE_FIBRO_DN	GAMMA_UNIQUE_FIBRO_DN		60	0.400226	1.3426611	0.05362319	0.22780722	1	5105	tags=27%, list=25%, signal=35%
GENOTOXINS_ALL_24HRS_REG	GENOTOXINS_ALL_24HRS_REG		28	0.4616614	1.3421656	0.10839695	0.22801012	1	4455	tags=50%, list=22%, signal=64%
ZUCCHI_EPITHELIAL_DN	ZUCCHI_EPITHELIAL_DN		43	0.42562106	1.3410207	0.07302534	0.22934182	1	2053	tags=21%, list=10%, signal=23%
COCAINE_BRAIN_4WKS_UP	COCAINE_BRAIN_4WKS_UP		63	0.39727762	1.3408685	0.05890411	0.22900355	1	6654	tags=44%, list=32%, signal=65%
REN_E2F1_TARGETS	REN_E2F1_TARGETS		38	0.43562242	1.3402697	0.08534851	0.22938102	1	6334	tags=50%, list=31%, signal=72%
NICK_RHAPC_UP	NICK_RHAPC_UP		32	0.44260958	1.340244	0.10566615	0.22885032	1	4538	tags=34%, list=22%, signal=44%
TCRPATHWAY	TCRPATHWAY		44	0.4262405	1.340116	0.07375886	0.22851531	1	5717	tags=41%, list=28%, signal=56%
UVB_NHEK1_UP	UVB_NHEK1_UP		173	0.3477449	1.3396639	0.021327015	0.22864637	1	3637	tags=25%, list=18%, signal=30%
CHEN_HOXA5_TARGETS_DN	CHEN_HOXA5_TARGETS_DN		47	0.41681868	1.3393813	0.090773806	0.22848351	1	3719	tags=36%, list=18%, signal=44%
UV_UNIQUE_FIBRO_UP	UV_UNIQUE_FIBRO_UP		22	0.48949787	1.3379866	0.11904762	0.23016715	1	2238	tags=27%, list=11%, signal=31%
ST_DICTYOSTELIUM_DISCOIDEUM_CAMP_CHEMOTAXIS_PATHWAY	ST_DICTYOSTELIUM_DISCOIDEUM_CAMP_CHEMOTAXIS_PATHWAY		32	0.44801483	1.3378305	0.10147059	0.22986126	1	3500	tags=28%, list=17%, signal=34%
5FU_RESIST_GASTRIC_DN	5FU_RESIST_GASTRIC_DN		16	0.52554804	1.3376926	0.11056106	0.22950841	1	3144	tags=31%, list=15%, signal=37%
HIPPOCAMPUS_DEVELOPMENT_POSTNATAL	HIPPOCAMPUS_DEVELOPMENT_POSTNATAL		45	0.41631135	1.3358262	0.09566517	0.2317498	1	4730	tags=38%, list=23%, signal=49%
HSA00860_PORPHYRIN_AND_CHLOROPHYLL_METABOLISM	HSA00860_PORPHYRIN_AND_CHLOROPHYLL_METABOLISM		31	0.45257893	1.33543	0.11367127	0.231813	1	4154	tags=35%, list=20%, signal=44%
FLAGELLAR_ASSEMBLY	FLAGELLAR_ASSEMBLY		21	0.4925278	1.334864	0.11827957	0.23217523	1	4364	tags=38%, list=21%, signal=48%
TPA_RESIST_MIDDLE_UP	TPA_RESIST_MIDDLE_UP		49	0.40995654	1.3330129	0.090655506	0.2344078	1	2894	tags=24%, list=14%, signal=28%
AGED_MOUSE_NEOCORTEX_DN	AGED_MOUSE_NEOCORTEX_DN		55	0.4055159	1.3329045	0.083451204	0.23396507	1	5002	tags=29%, list=24%, signal=38%
HDACI_COLON_CLUSTER7	HDACI_COLON_CLUSTER7		15	0.530118	1.3323178	0.109350234	0.23439641	1	1141	tags=20%, list=6%, signal=21%
HSC_EARLYPROGENITORS_FETAL	HSC_EARLYPROGENITORS_FETAL		448	0.31798726	1.331509	0.006417112	0.23509005	1	2285	tags=17%, list=11%, signal=19%
HDACI_COLON_BUT30MIN_DN	HDACI_COLON_BUT30MIN_DN		37	0.43524656	1.331148	0.0984081	0.23514937	1	7175	tags=54%, list=35%, signal=83%
TYPE_III_SECRETION_SYSTEM	TYPE_III_SECRETION_SYSTEM		21	0.4925278	1.3309978	0.12713179	0.23480193	1	4364	tags=38%, list=21%, signal=48%
BCNU_GLIOMA_MGMT_48HRS_DN	BCNU_GLIOMA_MGMT_48HRS_DN		158	0.34500727	1.3298272	0.0361596	0.23620196	1	6513	tags=38%, list=32%, signal=55%
SA_TRKA_RECEPTOR	SA_TRKA_RECEPTOR		16	0.5278207	1.3273871	0.112164296	0.23950155	1	3500	tags=31%, list=17%, signal=38%
IFN_BETA_GLIOMA_UP	IFN_BETA_GLIOMA_UP		63	0.3957493	1.326083	0.07934336	0.24096158	1	3560	tags=24%, list=17%, signal=29%
HSC_EARLYPROGENITORS_SHARED	HSC_EARLYPROGENITORS_SHARED		448	0.31798726	1.3259307	0.008510638	0.24065866	1	2285	tags=17%, list=11%, signal=19%
ABRAHAM_AL_VS_MM_DN	ABRAHAM_AL_VS_MM_DN		18	0.51052797	1.3251039	0.124042876	0.2414053	1	7839	tags=61%, list=38%, signal=99%
HSC_EARLYPROGENITORS_ADULT	HSC_EARLYPROGENITORS_ADULT		450	0.31647092	1.3244702	0.013756614	0.24182509	1	2285	tags=17%, list=11%, signal=19%
PENG_GLUCOSE_UP	PENG_GLUCOSE_UP		34	0.43891394	1.3220677	0.111445785	0.24509147	1	4623	tags=32%, list=22%, signal=42%
CMV_HCMV_TIMECOURSE_20HRS_UP	CMV_HCMV_TIMECOURSE_20HRS_UP		84	0.37621728	1.321598	0.06790946	0.24530011	1	4081	tags=35%, list=20%, signal=43%
MATSUDA_VALPHAINKT_DIFF	MATSUDA_VALPHAINKT_DIFF		408	0.3196986	1.31975	0.011815253	0.24774013	1	4937	tags=31%, list=24%, signal=39%
ATP_SYNTHESIS	ATP_SYNTHESIS		21	0.4925278	1.3195682	0.13725491	0.2474505	1	4364	tags=38%, list=21%, signal=48%
CELL_SURFACE_RECEPTOR_LINKED_SIGNAL_TRANSDUCTION	CELL_SURFACE_RECEPTOR_LINKED_SIGNAL_TRANSDUCTION		130	0.35360706	1.3194765	0.045397226	0.24704379	1	2139	tags=17%, list=10%, signal=19%
WERNER_FIBRO_UP	WERNER_FIBRO_UP		56	0.40166292	1.3182272	0.091038406	0.24845168	1	5320	tags=38%, list=26%, signal=50%
FETAL_LIVER_VS_ADULT_LIVER_GNF2	FETAL_LIVER_VS_ADULT_LIVER_GNF2		70	0.38420725	1.3176806	0.078541376	0.24874693	1	4326	tags=29%, list=21%, signal=36%
WNTPATHWAY	WNTPATHWAY		25	0.45989972	1.3141237	0.12636505	0.25384247	1	1518	tags=20%, list=7%, signal=22%
KENNY_WNT_DN	KENNY_WNT_DN		45	0.4131757	1.3139131	0.09361702	0.2535801	1	2762	tags=29%, list=13%, signal=33%
G_PROTEIN_SIGNALING	G_PROTEIN_SIGNALING		91	0.36468863	1.3111343	0.061118335	0.25738737	1	4442	tags=34%, list=22%, signal=43%
BRG1_H1299_UP	BRG1_H1299_UP		36	0.4345726	1.3107346	0.10074074	0.25750923	1	4288	tags=33%, list=21%, signal=42%
HSA00051_FRUCTOSE_AND_MANNOSE_METABOLISM	HSA00051_FRUCTOSE_AND_MANNOSE_METABOLISM		42	0.417105	1.3101369	0.10391566	0.25791258	1	5592	tags=45%, list=27%, signal=62%
INTEGRINPATHWAY	INTEGRINPATHWAY		34	0.43099552	1.3084955	0.110119045	0.26012483	1	2894	tags=21%, list=14%, signal=24%
STRESS_ARSENIC_SPECIFIC_UP	STRESS_ARSENIC_SPECIFIC_UP		149	0.3411251	1.3059634	0.050183598	0.26402125	1	5910	tags=40%, list=29%, signal=55%
ARGININE_AND_PROLINE_METABOLISM	ARGININE_AND_PROLINE_METABOLISM		42	0.41812813	1.3058933	0.102678575	0.26351234	1	4457	tags=45%, list=22%, signal=58%
PITUITARY_FETAL_UP	PITUITARY_FETAL_UP		17	0.50655264	1.3058516	0.1536	0.2629559	1	6226	tags=47%, list=30%, signal=67%
CROMER_HYPOPHARYNGEAL_MET_VS_NON_UP	CROMER_HYPOPHARYNGEAL_MET_VS_NON_UP		72	0.37842953	1.3046771	0.08133333	0.26423332	1	2890	tags=25%, list=14%, signal=29%
AGED_MOUSE_MUSCLE_DN	AGED_MOUSE_MUSCLE_DN		32	0.43774715	1.3016515	0.10930576	0.26872718	1	1433	tags=19%, list=7%, signal=20%
OXSTRESS_BREASTCA_UP	OXSTRESS_BREASTCA_UP		29	0.44541308	1.2987676	0.118086696	0.27312985	1	2764	tags=28%, list=13%, signal=32%
RUIZ_TENASCIN_TARGETS	RUIZ_TENASCIN_TARGETS		79	0.3682532	1.298562	0.08108108	0.27284825	1	3453	tags=23%, list=17%, signal=27%
BRENTANI_TRANSCRIPTION_FACTORS	BRENTANI_TRANSCRIPTION_FACTORS		64	0.38753146	1.2979425	0.105932206	0.2732432	1	5465	tags=34%, list=27%, signal=47%
UVC_HIGH_ALL_DN	UVC_HIGH_ALL_DN		296	0.3216261	1.2979385	0.022650057	0.27263355	1	4146	tags=29%, list=20%, signal=36%
NUMATA_G_CSF_DIFF	NUMATA_G_CSF_DIFF		18	0.4886955	1.2977182	0.15955766	0.2723983	1	2874	tags=28%, list=14%, signal=32%
MMS_MOUSE_LYMPH_HIGH_4HRS_UP	MMS_MOUSE_LYMPH_HIGH_4HRS_UP		35	0.4303153	1.2961875	0.12951808	0.27425456	1	3865	tags=37%, list=19%, signal=46%
BRENTANI_CELL_CYCLE	BRENTANI_CELL_CYCLE		81	0.36883098	1.2953907	0.09016393	0.27496767	1	4843	tags=36%, list=24%, signal=47%
BREASTCA_THREE_CLASSES	BREASTCA_THREE_CLASSES		42	0.41497648	1.2951077	0.119942196	0.27483103	1	2991	tags=31%, list=15%, signal=36%
REOVIRUS_HEK293_UP	REOVIRUS_HEK293_UP		236	0.32268655	1.2930405	0.03699284	0.27794367	1	4465	tags=30%, list=22%, signal=37%
HSA01030_GLYCAN_STRUCTURES_BIOSYNTHESIS_1	HSA01030_GLYCAN_STRUCTURES_BIOSYNTHESIS_1		109	0.35712674	1.2924415	0.06632653	0.27837658	1	4161	tags=28%, list=20%, signal=34%
WERNER_FIBRO_DN	WERNER_FIBRO_DN		168	0.33954775	1.2923342	0.047272727	0.27794194	1	4295	tags=29%, list=21%, signal=37%
SMOOTH_MUSCLE_CONTRACTION	SMOOTH_MUSCLE_CONTRACTION		143	0.34277034	1.290383	0.05897114	0.28089908	1	4259	tags=27%, list=21%, signal=33%
DOX_RESIST_GASTRIC_DN	DOX_RESIST_GASTRIC_DN		17	0.49535093	1.2902278	0.17445482	0.28051898	1	3366	tags=53%, list=16%, signal=63%
HIF1_TARGETS	HIF1_TARGETS		36	0.42193386	1.2896076	0.12850812	0.28112343	1	3073	tags=28%, list=15%, signal=33%
AS3_FIBRO_C3	AS3_FIBRO_C3		44	0.40918115	1.2892927	0.116546765	0.2810438	1	4811	tags=39%, list=23%, signal=50%
AS3_FIBRO_UP	AS3_FIBRO_UP		44	0.40918115	1.2872345	0.13711911	0.28396717	1	4811	tags=39%, list=23%, signal=50%
HSC_MATURE_SHARED	HSC_MATURE_SHARED		251	0.32124913	1.2870878	0.03555046	0.28360102	1	4166	tags=27%, list=20%, signal=34%
HASLINGER_B_CLL_12	HASLINGER_B_CLL_12		18	0.4906988	1.2864372	0.14354067	0.28415078	1	2660	tags=33%, list=13%, signal=38%
OXSTRESS_RPE_H2O2HNE_DN	OXSTRESS_RPE_H2O2HNE_DN		31	0.43497807	1.2864333	0.12628488	0.2835348	1	3687	tags=42%, list=18%, signal=51%
HSA04730_LONG_TERM_DEPRESSION	HSA04730_LONG_TERM_DEPRESSION		75	0.37279886	1.2863946	0.08469945	0.2829607	1	4321	tags=33%, list=21%, signal=42%
HSC_MATURE_ADULT	HSC_MATURE_ADULT		331	0.3149002	1.2851249	0.016629713	0.28458798	1	4276	tags=27%, list=21%, signal=33%
AT1RPATHWAY	AT1RPATHWAY		34	0.42377308	1.2845707	0.12444445	0.28500465	1	2894	tags=26%, list=14%, signal=31%
UVC_XPCS_8HR_DN	UVC_XPCS_8HR_DN		408	0.3094332	1.284132	0.017391304	0.28516066	1	4942	tags=30%, list=24%, signal=39%
PENG_GLUCOSE_DN	PENG_GLUCOSE_DN		134	0.34378248	1.2836099	0.06896552	0.28542078	1	4021	tags=27%, list=20%, signal=33%
LE_MYELIN_DN	LE_MYELIN_DN		93	0.35434917	1.282472	0.10095498	0.2868172	1	4203	tags=31%, list=20%, signal=39%
HSC_MATURE_FETAL	HSC_MATURE_FETAL		325	0.31502986	1.2798783	0.020179372	0.29097518	1	4488	tags=28%, list=22%, signal=35%
ZHAN_MULTIPLE_MYELOMA_VS_NORMAL_UP	ZHAN_MULTIPLE_MYELOMA_VS_NORMAL_UP		62	0.3865673	1.2790152	0.102011494	0.29202527	1	4136	tags=31%, list=20%, signal=38%
SRC_ONCOGENIC_SIGNATURE	SRC_ONCOGENIC_SIGNATURE		62	0.37879333	1.2779039	0.108757064	0.293475	1	4575	tags=37%, list=22%, signal=48%
UVC_HIGH_D9_DN	UVC_HIGH_D9_DN		24	0.46258244	1.2750174	0.14220877	0.29807884	1	2222	tags=33%, list=11%, signal=37%
AGED_RHESUS_DN	AGED_RHESUS_DN		108	0.34715366	1.2748835	0.091603056	0.2977343	1	3894	tags=30%, list=19%, signal=36%
CAMPTOTHECIN_PROBCELL_UP	CAMPTOTHECIN_PROBCELL_UP		22	0.4728805	1.2734513	0.15668203	0.29981163	1	4378	tags=41%, list=21%, signal=52%
HSC_STHSC_ADULT	HSC_STHSC_ADULT		41	0.4043767	1.2731078	0.119186044	0.29976994	1	3363	tags=29%, list=16%, signal=35%
SPPAPATHWAY	SPPAPATHWAY		20	0.4726693	1.2730747	0.18138042	0.2991941	1	4586	tags=40%, list=22%, signal=51%
CELL_CYCLE_REGULATOR	CELL_CYCLE_REGULATOR		24	0.45790145	1.2730668	0.14375	0.29857057	1	1420	tags=25%, list=7%, signal=27%
LEE_ACOX1_UP	LEE_ACOX1_UP		64	0.37656274	1.272766	0.11675824	0.2984631	1	2198	tags=17%, list=11%, signal=19%
POD1_KO_UP	POD1_KO_UP		412	0.30511603	1.2714489	0.024175825	0.30019525	1	3799	tags=25%, list=18%, signal=30%
SIG_PIP3_SIGNALING_IN_CARDIAC_MYOCTES	SIG_PIP3_SIGNALING_IN_CARDIAC_MYOCTES		66	0.37392297	1.2685105	0.0902965	0.30507842	1	3500	tags=26%, list=17%, signal=31%
GOLDRATH_CELLCYCLE	GOLDRATH_CELLCYCLE		28	0.43295658	1.2674273	0.15023474	0.30649477	1	4053	tags=43%, list=20%, signal=53%
BUT_TSA_UP	BUT_TSA_UP		18	0.48640832	1.2663715	0.17124394	0.30776346	1	1934	tags=28%, list=9%, signal=31%
HSC_INTERMEDIATEPROGENITORS_SHARED	HSC_INTERMEDIATEPROGENITORS_SHARED		133	0.34090233	1.2656701	0.077597	0.308407	1	4631	tags=36%, list=22%, signal=46%
ELECTRON_TRANSPORT_CHAIN	ELECTRON_TRANSPORT_CHAIN		98	0.3524203	1.2641624	0.10519645	0.31065658	1	4956	tags=42%, list=24%, signal=55%
ABRAHAM_MM_VS_AL_UP	ABRAHAM_MM_VS_AL_UP		19	0.47331485	1.263309	0.17391305	0.31164768	1	7839	tags=58%, list=38%, signal=93%
CMV_HCMV_TIMECOURSE_1HR_DN	CMV_HCMV_TIMECOURSE_1HR_DN		38	0.4098205	1.263036	0.12971343	0.31151992	1	3970	tags=32%, list=19%, signal=39%
RADIATION_SENSITIVITY	RADIATION_SENSITIVITY		24	0.45134342	1.2627517	0.17511521	0.31134078	1	3669	tags=25%, list=18%, signal=30%
HG_PROGERIA_DN	HG_PROGERIA_DN		25	0.4521416	1.2623802	0.16109422	0.31141523	1	3401	tags=40%, list=17%, signal=48%
ASTIER_BCELL	ASTIER_BCELL		60	0.374813	1.261703	0.10818308	0.31205344	1	4766	tags=35%, list=23%, signal=45%
DNA_DAMAGE_SIGNALING	DNA_DAMAGE_SIGNALING		88	0.35609084	1.2609391	0.09891599	0.31284773	1	6434	tags=44%, list=31%, signal=64%
TNFALPHA_4HRS_UP	TNFALPHA_4HRS_UP		40	0.40517285	1.2592059	0.15597668	0.3155203	1	1670	tags=23%, list=8%, signal=24%
HSA00532_CHONDROITIN_SULFATE_BIOSYNTHESIS	HSA00532_CHONDROITIN_SULFATE_BIOSYNTHESIS		16	0.5020908	1.2579906	0.17767295	0.317048	1	3111	tags=25%, list=15%, signal=29%
MOOTHA_VOXPHOS	MOOTHA_VOXPHOS		77	0.35993946	1.2579818	0.13245033	0.3164198	1	3528	tags=31%, list=17%, signal=37%
HSC_INTERMEDIATEPROGENITORS_ADULT	HSC_INTERMEDIATEPROGENITORS_ADULT		144	0.3318694	1.2566761	0.07448108	0.31825548	1	4631	tags=35%, list=22%, signal=44%
HDACI_COLON_BUT16HRS_UP	HDACI_COLON_BUT16HRS_UP		42	0.40027106	1.2555557	0.1467626	0.31962922	1	4464	tags=31%, list=22%, signal=39%
UVB_NHEK1_DN	UVB_NHEK1_DN		270	0.31268796	1.2553366	0.051860202	0.31941333	1	3576	tags=24%, list=17%, signal=28%
DFOSB_BRAIN_8WKS_UP	DFOSB_BRAIN_8WKS_UP		40	0.40714842	1.2551225	0.16157205	0.31918478	1	4321	tags=35%, list=21%, signal=44%
IL1_CORNEA_DN	IL1_CORNEA_DN		74	0.36643752	1.2536252	0.1155914	0.32143626	1	4536	tags=28%, list=22%, signal=36%
HSA00710_CARBON_FIXATION	HSA00710_CARBON_FIXATION		23	0.46165574	1.2534077	0.1734375	0.3212161	1	4358	tags=43%, list=21%, signal=55%
AGUIRRE_PANCREAS_CHR17	AGUIRRE_PANCREAS_CHR17		70	0.3644229	1.2525866	0.11523179	0.32221755	1	2927	tags=23%, list=14%, signal=27%
SA_CASPASE_CASCADE	SA_CASPASE_CASCADE		16	0.49692965	1.2525012	0.19538462	0.32172382	1	2891	tags=31%, list=14%, signal=36%
UVC_XPCS_ALL_DN	UVC_XPCS_ALL_DN		478	0.2997595	1.251468	0.021276595	0.32311094	1	4942	tags=29%, list=24%, signal=38%
SHEPARD_GENES_COMMON_BW_CB_MO	SHEPARD_GENES_COMMON_BW_CB_MO		68	0.36601335	1.2501637	0.13396482	0.32488227	1	4936	tags=35%, list=24%, signal=46%
IDX_TSA_UP_CLUSTER1	IDX_TSA_UP_CLUSTER1		25	0.4495172	1.2487178	0.16975309	0.32698286	1	2931	tags=32%, list=14%, signal=37%
AGUIRRE_PANCREAS_CHR22	AGUIRRE_PANCREAS_CHR22		60	0.37376586	1.2478195	0.13276836	0.32810792	1	2484	tags=18%, list=12%, signal=21%
HSA05120_EPITHELIAL_CELL_SIGNALING_IN_HELICOBACTER_PYLORI_INFECTION	HSA05120_EPITHELIAL_CELL_SIGNALING_IN_HELICOBACTER_PYLORI_INFECTION		65	0.37450823	1.247662	0.13215259	0.32773033	1	6475	tags=43%, list=31%, signal=63%
AGED_MOUSE_CEREBELLUM_UP	AGED_MOUSE_CEREBELLUM_UP		60	0.3733969	1.2469926	0.124487005	0.3283522	1	5138	tags=42%, list=25%, signal=55%
GLYCINE_SERINE_AND_THREONINE_METABOLISM	GLYCINE_SERINE_AND_THREONINE_METABOLISM		35	0.41412595	1.2461897	0.14814815	0.32930896	1	2363	tags=23%, list=11%, signal=26%
PHENYLALANINE_METABOLISM	PHENYLALANINE_METABOLISM		22	0.46088788	1.2451302	0.16692914	0.33089587	1	4615	tags=32%, list=22%, signal=41%
EDG1PATHWAY	EDG1PATHWAY		25	0.4425545	1.2443913	0.20089956	0.33177105	1	4586	tags=36%, list=22%, signal=46%
HYPOXIA_REG_UP	HYPOXIA_REG_UP		38	0.40911344	1.2443141	0.1618497	0.33126864	1	4549	tags=39%, list=22%, signal=51%
GN_CAMP_GRANULOSA_UP	GN_CAMP_GRANULOSA_UP		53	0.37631428	1.24426	0.12934631	0.33072564	1	3634	tags=28%, list=18%, signal=34%
ASTIER_FN_DIFF	ASTIER_FN_DIFF		61	0.37244156	1.2442203	0.13472222	0.33014244	1	4766	tags=34%, list=23%, signal=45%
KUROKAWA_5FU_IFN_SENSITIVE_VS_RESISTANT_DN	KUROKAWA_5FU_IFN_SENSITIVE_VS_RESISTANT_DN		34	0.41110063	1.2440481	0.17008798	0.32980415	1	941	tags=18%, list=5%, signal=18%
SMITH_HTERT_DN	SMITH_HTERT_DN		61	0.37361178	1.243902	0.14779006	0.32945415	1	4818	tags=34%, list=23%, signal=45%
PENG_GLUTAMINE_UP	PENG_GLUTAMINE_UP		227	0.31563804	1.2434332	0.051282052	0.3297025	1	4664	tags=27%, list=23%, signal=35%
HSA00340_HISTIDINE_METABOLISM	HSA00340_HISTIDINE_METABOLISM		40	0.39645806	1.2429951	0.15804598	0.32986817	1	4457	tags=38%, list=22%, signal=48%
PARK_RARALPHA_MOD	PARK_RARALPHA_MOD		61	0.37105602	1.2426596	0.129506	0.32988906	1	3397	tags=26%, list=16%, signal=31%
P38MAPKPATHWAY	P38MAPKPATHWAY		39	0.40199703	1.241405	0.15703703	0.33165333	1	2697	tags=23%, list=13%, signal=27%
PTDINSPATHWAY	PTDINSPATHWAY		22	0.45153022	1.2408468	0.18798152	0.3320916	1	6731	tags=55%, list=33%, signal=81%
SANSOM_APC_LOSS4_UP	SANSOM_APC_LOSS4_UP		115	0.33648115	1.2407426	0.10128205	0.33165306	1	4984	tags=30%, list=24%, signal=39%
AS3_FIBRO_C1	AS3_FIBRO_C1		31	0.41881242	1.2404802	0.17584097	0.33155608	1	4310	tags=35%, list=21%, signal=45%
PENTOSE_PHOSPHATE_PATHWAY	PENTOSE_PHOSPHATE_PATHWAY		23	0.4539282	1.2403874	0.18562874	0.33110255	1	1686	tags=30%, list=8%, signal=33%
TNFR1PATHWAY	TNFR1PATHWAY		28	0.4319812	1.2401841	0.17754173	0.3308623	1	2378	tags=25%, list=12%, signal=28%
BRCA1_OVEREXP_PROSTATE_DN	BRCA1_OVEREXP_PROSTATE_DN		78	0.3560502	1.2395934	0.118120804	0.33144593	1	3752	tags=31%, list=18%, signal=37%
TGFBETA_LATE_UP	TGFBETA_LATE_UP		33	0.4115138	1.2393311	0.15036497	0.33136603	1	4541	tags=33%, list=22%, signal=43%
HSA05221_ACUTE_MYELOID_LEUKEMIA	HSA05221_ACUTE_MYELOID_LEUKEMIA		53	0.37939808	1.237965	0.16376811	0.3330142	1	4046	tags=36%, list=20%, signal=44%
FRUCTOSE_AND_MANNOSE_METABOLISM	FRUCTOSE_AND_MANNOSE_METABOLISM		25	0.435428	1.2371079	0.18112633	0.33411393	1	3030	tags=32%, list=15%, signal=37%
SIG_REGULATION_OF_THE_ACTIN_CYTOSKELETON_BY_RHO_GTPASES	SIG_REGULATION_OF_THE_ACTIN_CYTOSKELETON_BY_RHO_GTPASES		35	0.41430682	1.2363952	0.16519174	0.33479995	1	3249	tags=26%, list=16%, signal=30%
KNUDSEN_PMNS_DN	KNUDSEN_PMNS_DN		226	0.31349874	1.2360208	0.08204518	0.33492827	1	3687	tags=23%, list=18%, signal=28%
P53_SIGNALING	P53_SIGNALING		93	0.34344095	1.2356181	0.11658031	0.33501464	1	4199	tags=27%, list=20%, signal=34%
HSA00271_METHIONINE_METABOLISM	HSA00271_METHIONINE_METABOLISM		18	0.4754614	1.2338895	0.1936	0.3377337	1	4824	tags=39%, list=23%, signal=51%
IL6_SCAR_FIBRO_UP	IL6_SCAR_FIBRO_UP		24	0.43555957	1.23352	0.20481928	0.33787045	1	2707	tags=25%, list=13%, signal=29%
UVB_NHEK3_C3	UVB_NHEK3_C3		17	0.4797751	1.2334886	0.18799368	0.3372967	1	2892	tags=24%, list=14%, signal=27%
OXSTRESS_RPE_H2O2TBH_DN	OXSTRESS_RPE_H2O2TBH_DN		31	0.41881242	1.2328724	0.1781022	0.33779085	1	4310	tags=35%, list=21%, signal=45%
HSA05220_CHRONIC_MYELOID_LEUKEMIA	HSA05220_CHRONIC_MYELOID_LEUKEMIA		76	0.35432822	1.2323116	0.14709851	0.33825296	1	4046	tags=29%, list=20%, signal=36%
BYSTRYKH_HSC_BRAIN_CIS_GLOCUS	BYSTRYKH_HSC_BRAIN_CIS_GLOCUS		51	0.38326728	1.2320296	0.1553398	0.33818257	1	2514	tags=24%, list=12%, signal=27%
NEMETH_TNF_UP	NEMETH_TNF_UP		80	0.34993887	1.2314407	0.13422818	0.33869505	1	5086	tags=35%, list=25%, signal=46%
FCER1PATHWAY	FCER1PATHWAY		38	0.39864677	1.2313209	0.15507247	0.338274	1	5651	tags=45%, list=27%, signal=62%
SA_B_CELL_RECEPTOR_COMPLEXES	SA_B_CELL_RECEPTOR_COMPLEXES		24	0.44579226	1.2298884	0.192604	0.34045708	1	2894	tags=25%, list=14%, signal=29%
HSA05219_BLADDER_CANCER	HSA05219_BLADDER_CANCER		41	0.39729932	1.229773	0.1509716	0.3400489	1	6885	tags=51%, list=33%, signal=77%
HDACI_COLON_CUR_DN	HDACI_COLON_CUR_DN		49	0.3837715	1.2274457	0.15405777	0.34389403	1	2413	tags=22%, list=12%, signal=25%
HSA00512_O_GLYCAN_BIOSYNTHESIS	HSA00512_O_GLYCAN_BIOSYNTHESIS		31	0.4178297	1.2272797	0.1875	0.3435594	1	1713	tags=16%, list=8%, signal=18%
P53HYPOXIAPATHWAY	P53HYPOXIAPATHWAY		19	0.46707848	1.2270373	0.20430107	0.34339687	1	2636	tags=21%, list=13%, signal=24%
HSA04540_GAP_JUNCTION	HSA04540_GAP_JUNCTION		87	0.34415582	1.2262775	0.13881747	0.34421012	1	3890	tags=25%, list=19%, signal=31%
HSA04664_FC_EPSILON_RI_SIGNALING_PATHWAY	HSA04664_FC_EPSILON_RI_SIGNALING_PATHWAY		74	0.34975722	1.2260883	0.15833333	0.34395018	1	6550	tags=46%, list=32%, signal=67%
AS3_FIBRO_C2	AS3_FIBRO_C2		31	0.41881242	1.2260647	0.17979197	0.34336838	1	4310	tags=35%, list=21%, signal=45%
BRENTANI_PROTEIN_MODIFICATION	BRENTANI_PROTEIN_MODIFICATION		143	0.32411936	1.2241522	0.11439114	0.34652856	1	3417	tags=24%, list=17%, signal=28%
MMS_HUMAN_LYMPH_HIGH_24HRS_UP	MMS_HUMAN_LYMPH_HIGH_24HRS_UP		19	0.4755629	1.2238907	0.2038835	0.3464037	1	4664	tags=32%, list=23%, signal=41%
FLECHNER_KIDNEY_TRANSPLANT_WELL_DN	FLECHNER_KIDNEY_TRANSPLANT_WELL_DN		22	0.44775447	1.2231094	0.19003116	0.34729818	1	2897	tags=27%, list=14%, signal=32%
SHEPARD_BMYB_MORPHOLINO_UP	SHEPARD_BMYB_MORPHOLINO_UP		155	0.31868917	1.2230395	0.1076555	0.3468099	1	2907	tags=21%, list=14%, signal=24%
UV-4NQO_FIBRO_UP	UV-4NQO_FIBRO_UP		28	0.4254295	1.2224329	0.19637462	0.34730238	1	4475	tags=36%, list=22%, signal=46%
ADIP_VS_FIBRO_UP	ADIP_VS_FIBRO_UP		34	0.4006175	1.2198143	0.17220543	0.3518549	1	4717	tags=38%, list=23%, signal=50%
FERRANDO_MLL_T_ALL_UP	FERRANDO_MLL_T_ALL_UP		87	0.34250376	1.2195965	0.15314136	0.3516479	1	4093	tags=26%, list=20%, signal=33%
CELL_GROWTH_AND_OR_MAINTENANCE	CELL_GROWTH_AND_OR_MAINTENANCE		60	0.36963427	1.2193707	0.1644385	0.35148343	1	3627	tags=23%, list=18%, signal=28%
INSULIN_NIH3T3_UP	INSULIN_NIH3T3_UP		17	0.4673963	1.2166104	0.23296355	0.3564716	1	980	tags=18%, list=5%, signal=19%
HSA00010_GLYCOLYSIS_AND_GLUCONEOGENESIS	HSA00010_GLYCOLYSIS_AND_GLUCONEOGENESIS		62	0.3644962	1.2159684	0.17142858	0.35706502	1	3332	tags=27%, list=16%, signal=33%
CCR3PATHWAY	CCR3PATHWAY		22	0.4459498	1.2158678	0.20485584	0.35659042	1	2894	tags=27%, list=14%, signal=32%
HYPOXIA_RCC_NOVHL_UP	HYPOXIA_RCC_NOVHL_UP		66	0.3582378	1.2153424	0.14855571	0.35697526	1	3954	tags=32%, list=19%, signal=39%
GUO_HEX_UP	GUO_HEX_UP		81	0.34290823	1.2150829	0.16098227	0.35688582	1	3310	tags=27%, list=16%, signal=32%
CANCERDRUGS_PROBCELL_UP	CANCERDRUGS_PROBCELL_UP		20	0.45839408	1.214666	0.2282092	0.35705772	1	2905	tags=35%, list=14%, signal=41%
HDACI_COLON_BUT48HRS_DN	HDACI_COLON_BUT48HRS_DN		116	0.32896033	1.2145348	0.14032869	0.35668615	1	1710	tags=16%, list=8%, signal=18%
HDACPATHWAY	HDACPATHWAY		30	0.41278908	1.214482	0.20765832	0.35614333	1	2636	tags=27%, list=13%, signal=31%
HSA00531_GLYCOSAMINOGLYCAN_DEGRADATION	HSA00531_GLYCOSAMINOGLYCAN_DEGRADATION		17	0.47158334	1.2128744	0.21202531	0.35877833	1	1006	tags=12%, list=5%, signal=12%
AGED_RHESUS_UP	AGED_RHESUS_UP		198	0.30830464	1.2127459	0.09988109	0.35841462	1	4010	tags=22%, list=19%, signal=27%
HDACI_COLON_BUT_DN	HDACI_COLON_BUT_DN		248	0.30321205	1.2117711	0.07972665	0.35962662	1	4078	tags=25%, list=20%, signal=31%
MMS_MOUSE_LYMPH_HIGH_24HRS_UP	MMS_MOUSE_LYMPH_HIGH_24HRS_UP		22	0.4333242	1.2105649	0.22932917	0.3612798	1	6788	tags=50%, list=33%, signal=74%
HDACI_COLON_CLUSTER4	HDACI_COLON_CLUSTER4		16	0.4747146	1.2104204	0.23615634	0.36093125	1	5057	tags=56%, list=25%, signal=74%
STRESS_ARSENIC_SPECIFIC_DN	STRESS_ARSENIC_SPECIFIC_DN		27	0.4195016	1.2096506	0.21601209	0.3618261	1	3148	tags=30%, list=15%, signal=35%
CHESLER_BRAIN_CIS_GENES	CHESLER_BRAIN_CIS_GENES		57	0.367578	1.2094194	0.15994236	0.36165956	1	2715	tags=21%, list=13%, signal=24%
LIN_WNT_UP	LIN_WNT_UP		53	0.37469444	1.2079614	0.18247126	0.36397794	1	5007	tags=40%, list=24%, signal=52%
ADIP_DIFF_CLUSTER1	ADIP_DIFF_CLUSTER1		56	0.36101663	1.2062285	0.16970547	0.3668955	1	3411	tags=20%, list=17%, signal=23%
SANSOM_APC_LOSS5_UP	SANSOM_APC_LOSS5_UP		79	0.34752283	1.2062099	0.16712329	0.3662899	1	3799	tags=29%, list=18%, signal=36%
GOLUB_ALL_VS_AML_DN	GOLUB_ALL_VS_AML_DN		16	0.47219545	1.2050412	0.22809917	0.36789277	1	1113	tags=19%, list=5%, signal=20%
HSA04530_TIGHT_JUNCTION	HSA04530_TIGHT_JUNCTION		132	0.31885526	1.2042395	0.122961104	0.36881408	1	4199	tags=23%, list=20%, signal=29%
FLECHNER_KIDNEY_TRANSPLANT_WELL_PBL_DN	FLECHNER_KIDNEY_TRANSPLANT_WELL_PBL_DN		42	0.3896587	1.20342	0.20029455	0.3697748	1	1894	tags=21%, list=9%, signal=24%
MEF2DPATHWAY	MEF2DPATHWAY		20	0.4479349	1.2027493	0.2173913	0.37051797	1	3701	tags=40%, list=18%, signal=49%
INSULINPATHWAY	INSULINPATHWAY		21	0.44281444	1.2016656	0.22590837	0.3720527	1	2262	tags=24%, list=11%, signal=27%
TPA_RESIST_MIDDLE_DN	TPA_RESIST_MIDDLE_DN		108	0.3244193	1.1981378	0.14378238	0.37870225	1	3855	tags=26%, list=19%, signal=32%
MCALPAINPATHWAY	MCALPAINPATHWAY		24	0.42435202	1.1976527	0.21266234	0.37907642	1	2894	tags=29%, list=14%, signal=34%
NGUYEN_KERATO_DN	NGUYEN_KERATO_DN		81	0.34484035	1.1966882	0.16689847	0.380386	1	4030	tags=26%, list=20%, signal=32%
HSA05218_MELANOMA	HSA05218_MELANOMA		71	0.35242432	1.1966593	0.1878453	0.37979788	1	6590	tags=39%, list=32%, signal=58%
CANCERDRUGS_PROBCELL_DN	CANCERDRUGS_PROBCELL_DN		15	0.47549918	1.1966517	0.23565891	0.37914908	1	3263	tags=40%, list=16%, signal=47%
HSA04370_VEGF_SIGNALING_PATHWAY	HSA04370_VEGF_SIGNALING_PATHWAY		69	0.35321608	1.1959918	0.1826923	0.3798581	1	4755	tags=33%, list=23%, signal=43%
AGUIRRE_PANCREAS_CHR1	AGUIRRE_PANCREAS_CHR1		31	0.41165042	1.1953758	0.20668693	0.3804754	1	4410	tags=42%, list=21%, signal=53%
UVB_SCC_DN	UVB_SCC_DN		105	0.33092293	1.1940186	0.16624041	0.38270715	1	5078	tags=35%, list=25%, signal=47%
UEDA_MOUSE_LIVER	UEDA_MOUSE_LIVER		133	0.31813467	1.1938266	0.15201005	0.38242993	1	5239	tags=31%, list=25%, signal=41%
GREENBAUM_E2A_DN	GREENBAUM_E2A_DN		17	0.458699	1.1925124	0.24959217	0.38462272	1	3302	tags=35%, list=16%, signal=42%
WONG_IFNA_HCC_RESISTANT_VS_SENSITIVE_DN	WONG_IFNA_HCC_RESISTANT_VS_SENSITIVE_DN		33	0.39322218	1.1903237	0.20618556	0.3885836	1	3254	tags=30%, list=16%, signal=36%
TPA_RESIST_LATE_DN	TPA_RESIST_LATE_DN		63	0.3547268	1.1901802	0.1997319	0.38816202	1	4434	tags=29%, list=22%, signal=36%
OXSTRESS_RPE_HNETBH_DN	OXSTRESS_RPE_HNETBH_DN		47	0.37246197	1.189843	0.21900827	0.38814804	1	3259	tags=23%, list=16%, signal=28%
INNEREAR_UP	INNEREAR_UP		40	0.3841015	1.1897188	0.21637426	0.38774943	1	2527	tags=20%, list=12%, signal=23%
ALZHEIMERS_INCIPIENT_UP	ALZHEIMERS_INCIPIENT_UP		342	0.29079193	1.1874297	0.10144927	0.39194584	1	3684	tags=21%, list=18%, signal=25%
CALCIUM_REGULATION_IN_CARDIAC_CELLS	CALCIUM_REGULATION_IN_CARDIAC_CELLS		140	0.3144698	1.1870335	0.14796548	0.39212835	1	4409	tags=26%, list=21%, signal=33%
SHEPARD_CELL_PROLIFERATION	SHEPARD_CELL_PROLIFERATION		203	0.30131608	1.1852224	0.1425206	0.39523408	1	4187	tags=26%, list=20%, signal=32%
IL12PATHWAY	IL12PATHWAY		20	0.44297916	1.1842581	0.24637681	0.39654148	1	1852	tags=15%, list=9%, signal=16%
HSA04620_TOLL_LIKE_RECEPTOR_SIGNALING_PATHWAY	HSA04620_TOLL_LIKE_RECEPTOR_SIGNALING_PATHWAY		100	0.32835028	1.1837889	0.16513762	0.39686322	1	6875	tags=47%, list=33%, signal=70%
BRG1_ALAB_UP	BRG1_ALAB_UP		40	0.38322592	1.1836514	0.21294963	0.39643532	1	4678	tags=33%, list=23%, signal=42%
ADDYA_K562_HEMIN_TREATMENT	ADDYA_K562_HEMIN_TREATMENT		70	0.34482434	1.1833004	0.1989026	0.39645216	1	5726	tags=43%, list=28%, signal=59%
GLYCOGEN_METABOLISM	GLYCOGEN_METABOLISM		34	0.39116627	1.183187	0.22972973	0.39605483	1	2610	tags=21%, list=13%, signal=24%
TSADAC_HYPOMETH_OVCA_UP	TSADAC_HYPOMETH_OVCA_UP		52	0.36662385	1.1828326	0.20614035	0.39608362	1	2309	tags=23%, list=11%, signal=26%
HSA04120_UBIQUITIN_MEDIATED_PROTEOLYSIS	HSA04120_UBIQUITIN_MEDIATED_PROTEOLYSIS		36	0.38818318	1.1820819	0.22411129	0.3970508	1	6134	tags=47%, list=30%, signal=67%
EIF4PATHWAY	EIF4PATHWAY		24	0.42084667	1.1816263	0.23404256	0.3973463	1	3439	tags=38%, list=17%, signal=45%
STEFFEN_AML_PML_PLZF_TRGT	STEFFEN_AML_PML_PLZF_TRGT		43	0.38210076	1.1804593	0.2157969	0.39918384	1	3812	tags=28%, list=18%, signal=34%
DER_IFNG_UP	DER_IFNG_UP		62	0.35825002	1.1797249	0.20538244	0.40005615	1	3475	tags=32%, list=17%, signal=39%
CPR_NULL-LOW_LIVER_UP	CPR_NULL-LOW_LIVER_UP		17	0.457675	1.1797082	0.2527822	0.39944354	1	4951	tags=41%, list=24%, signal=54%
ZHAN_MM_CD1_VS_CD2_DN	ZHAN_MM_CD1_VS_CD2_DN		54	0.36283135	1.1786455	0.23295455	0.4009482	1	2271	tags=17%, list=11%, signal=19%
DIAB_NEPH_DN	DIAB_NEPH_DN		374	0.28691712	1.1781659	0.09716157	0.40128025	1	3775	tags=23%, list=18%, signal=28%
NOVA2_KO_SPLICING	NOVA2_KO_SPLICING		42	0.37305197	1.1771181	0.19971265	0.4028885	1	2465	tags=17%, list=12%, signal=19%
UVB_NHEK1_C6	UVB_NHEK1_C6		130	0.3199759	1.1771029	0.17407878	0.4022453	1	3792	tags=25%, list=18%, signal=31%
HDACI_COLON_TSA_UP	HDACI_COLON_TSA_UP		120	0.3178864	1.1768368	0.18066157	0.4021446	1	4335	tags=25%, list=21%, signal=31%
CASPASEPATHWAY	CASPASEPATHWAY		22	0.43688142	1.1765736	0.25525525	0.4021191	1	2654	tags=27%, list=13%, signal=31%
IDX_TSA_UP_CLUSTER6	IDX_TSA_UP_CLUSTER6		163	0.30791837	1.1753145	0.15498155	0.40415394	1	4530	tags=26%, list=22%, signal=34%
GALINDO_ACT_UP	GALINDO_ACT_UP		76	0.33523253	1.1733366	0.20560747	0.40775585	1	5149	tags=41%, list=25%, signal=54%
GAMMA_HEXACHLOROCYCLOHEXANE_DEGRADATION	GAMMA_HEXACHLOROCYCLOHEXANE_DEGRADATION		29	0.40395486	1.1682824	0.23170732	0.41797927	1	4951	tags=31%, list=24%, signal=41%
AGEING_BRAIN_DN	AGEING_BRAIN_DN		120	0.3152397	1.1679405	0.1787995	0.41799864	1	4701	tags=28%, list=23%, signal=36%
HDACI_COLON_TSABUT_DN	HDACI_COLON_TSABUT_DN		22	0.42503706	1.1673833	0.24958402	0.41855174	1	5117	tags=41%, list=25%, signal=54%
CELL_PROLIFERATION	CELL_PROLIFERATION		203	0.30131608	1.1671294	0.14883721	0.41839275	1	4187	tags=26%, list=20%, signal=32%
IFNALPHA_RESIST_DN	IFNALPHA_RESIST_DN		19	0.44376397	1.1667708	0.27659574	0.41852215	1	4556	tags=37%, list=22%, signal=47%
HBX_NL_DN	HBX_NL_DN		16	0.45868668	1.1648046	0.24617738	0.42193305	1	7445	tags=69%, list=36%, signal=108%
ST_FAS_SIGNALING_PATHWAY	ST_FAS_SIGNALING_PATHWAY		61	0.34634057	1.1644937	0.2157969	0.42188796	1	5078	tags=34%, list=25%, signal=46%
SMALL_LIGAND_GPCRS	SMALL_LIGAND_GPCRS		17	0.44787347	1.1642015	0.2630745	0.42183137	1	751	tags=12%, list=4%, signal=12%
SIG_CD40PATHWAYMAP	SIG_CD40PATHWAYMAP		33	0.3886798	1.1637485	0.24096386	0.4220405	1	4479	tags=36%, list=22%, signal=46%
AGED_MOUSE_NEOCORTEX_UP	AGED_MOUSE_NEOCORTEX_UP		67	0.34106234	1.1636971	0.21159029	0.42149457	1	3488	tags=25%, list=17%, signal=30%
OXIDATIVE_PHOSPHORYLATION	OXIDATIVE_PHOSPHORYLATION		58	0.34622607	1.1636834	0.24156545	0.42084813	1	6519	tags=55%, list=32%, signal=80%
HSA04070_PHOSPHATIDYLINOSITOL_SIGNALING_SYSTEM	HSA04070_PHOSPHATIDYLINOSITOL_SIGNALING_SYSTEM		73	0.33262274	1.1629276	0.21606648	0.42180383	1	2689	tags=21%, list=13%, signal=24%
CALCINEURIN_NF_AT_SIGNALING	CALCINEURIN_NF_AT_SIGNALING		93	0.32755685	1.1619456	0.21639785	0.42326862	1	6196	tags=40%, list=30%, signal=57%
ZHAN_MMPC_SIMAL	ZHAN_MMPC_SIMAL		47	0.36442748	1.158868	0.23512748	0.42915204	1	4917	tags=34%, list=24%, signal=45%
UREA_CYCLE_AND_METABOLISM_OF_AMINO_GROUPS	UREA_CYCLE_AND_METABOLISM_OF_AMINO_GROUPS		18	0.44669312	1.1569794	0.28482002	0.43259582	1	4305	tags=50%, list=21%, signal=63%
BECKER_TAMOXIFEN_RESISTANT_UP	BECKER_TAMOXIFEN_RESISTANT_UP		40	0.37268776	1.156325	0.25884017	0.43327406	1	4187	tags=30%, list=20%, signal=38%
LEE_E2F1_DN	LEE_E2F1_DN		62	0.34186268	1.1560636	0.22191012	0.43319097	1	4638	tags=27%, list=23%, signal=35%
ST_B_CELL_ANTIGEN_RECEPTOR	ST_B_CELL_ANTIGEN_RECEPTOR		39	0.37445053	1.1516484	0.25183016	0.4423323	1	4991	tags=33%, list=24%, signal=44%
HSA00770_PANTOTHENATE_AND_COA_BIOSYNTHESIS	HSA00770_PANTOTHENATE_AND_COA_BIOSYNTHESIS		16	0.4506217	1.1515352	0.28229666	0.44189897	1	2580	tags=31%, list=13%, signal=36%
UVC_HIGH_D6_DN	UVC_HIGH_D6_DN		31	0.3807589	1.1512443	0.26595744	0.44180915	1	2008	tags=19%, list=10%, signal=21%
HSA00030_PENTOSE_PHOSPHATE_PATHWAY	HSA00030_PENTOSE_PHOSPHATE_PATHWAY		26	0.40581357	1.1507882	0.26564884	0.44212583	1	2303	tags=31%, list=11%, signal=35%
GPCRPATHWAY	GPCRPATHWAY		35	0.38368344	1.1494601	0.25186288	0.44425786	1	2704	tags=26%, list=13%, signal=30%
HSA05210_COLORECTAL_CANCER	HSA05210_COLORECTAL_CANCER		83	0.32328904	1.1475134	0.2217687	0.44799992	1	2894	tags=22%, list=14%, signal=25%
HSA05214_GLIOMA	HSA05214_GLIOMA		64	0.33944562	1.1471808	0.23236515	0.44804773	1	4199	tags=27%, list=20%, signal=33%
CMV_HCMV_TIMECOURSE_10HRS_DN	CMV_HCMV_TIMECOURSE_10HRS_DN		15	0.4607816	1.1450853	0.31311476	0.4521173	1	4209	tags=47%, list=20%, signal=59%
CHEN_HOXA5_TARGETS_UP	CHEN_HOXA5_TARGETS_UP		229	0.28923717	1.1448854	0.15473442	0.45187205	1	4569	tags=27%, list=22%, signal=34%
HSA04912_GNRH_SIGNALING_PATHWAY	HSA04912_GNRH_SIGNALING_PATHWAY		96	0.31672323	1.1448313	0.21846554	0.45126188	1	4342	tags=29%, list=21%, signal=37%
E2F3_ONCOGENIC_SIGNATURE	E2F3_ONCOGENIC_SIGNATURE		246	0.2864781	1.1442922	0.16514806	0.45177472	1	3780	tags=25%, list=18%, signal=30%
HSA00251_GLUTAMATE_METABOLISM	HSA00251_GLUTAMATE_METABOLISM		31	0.38525516	1.1430527	0.27836612	0.45383963	1	4358	tags=35%, list=21%, signal=45%
BCNU_GLIOMA_NOMGMT_48HRS_UP	BCNU_GLIOMA_NOMGMT_48HRS_UP		18	0.43229818	1.1428491	0.28217053	0.4535723	1	4342	tags=39%, list=21%, signal=49%
HSA04662_B_CELL_RECEPTOR_SIGNALING_PATHWAY	HSA04662_B_CELL_RECEPTOR_SIGNALING_PATHWAY		62	0.34241343	1.1421183	0.26621622	0.45454168	1	6550	tags=47%, list=32%, signal=68%
TELPATHWAY	TELPATHWAY		15	0.44886944	1.1419345	0.2857143	0.45427114	1	4085	tags=40%, list=20%, signal=50%
HSA00380_TRYPTOPHAN_METABOLISM	HSA00380_TRYPTOPHAN_METABOLISM		58	0.34561607	1.1416585	0.25783476	0.45410866	1	4457	tags=31%, list=22%, signal=39%
DORSAM_HOXA9_UP	DORSAM_HOXA9_UP		32	0.39181262	1.1410227	0.2848392	0.45479235	1	3035	tags=19%, list=15%, signal=22%
CIS_XPC_UP	CIS_XPC_UP		149	0.30114067	1.1381651	0.20828258	0.4606005	1	4551	tags=28%, list=22%, signal=35%
HOFFMANN_BIVSBII_LGBII	HOFFMANN_BIVSBII_LGBII		101	0.31516993	1.1367531	0.22597402	0.46315753	1	4636	tags=29%, list=22%, signal=37%
ADIP_VS_FIBRO_DN	ADIP_VS_FIBRO_DN		27	0.3992491	1.135559	0.29680365	0.46509698	1	4536	tags=37%, list=22%, signal=47%
ICHIBA_GVHD	ICHIBA_GVHD		238	0.28658107	1.135001	0.18857142	0.465625	1	4327	tags=24%, list=21%, signal=29%
CCR5PATHWAY	CCR5PATHWAY		17	0.4323974	1.1344663	0.31397173	0.4660939	1	2557	tags=35%, list=12%, signal=40%
GENOTOXINS_24HRS_DISCR	GENOTOXINS_24HRS_DISCR		39	0.36700228	1.1327006	0.27941176	0.46931654	1	3273	tags=23%, list=16%, signal=27%
UVC_HIGH_D4_DN	UVC_HIGH_D4_DN		46	0.35963127	1.1317453	0.29056048	0.4707596	1	5229	tags=33%, list=25%, signal=44%
HBX_HCC_DN	HBX_HCC_DN		22	0.4064885	1.1312839	0.29966888	0.4711008	1	6402	tags=50%, list=31%, signal=72%
FASPATHWAY	FASPATHWAY		27	0.39234465	1.1302521	0.30357143	0.4728541	1	2541	tags=22%, list=12%, signal=25%
BRENTANI_DEATH	BRENTANI_DEATH		70	0.3305844	1.1302394	0.24865592	0.47214925	1	3265	tags=23%, list=16%, signal=27%
PARK_MSCS_BOTH	PARK_MSCS_BOTH		44	0.35481814	1.1294637	0.2829912	0.47319123	1	4068	tags=27%, list=20%, signal=34%
HDACI_COLON_TSABUT_UP	HDACI_COLON_TSABUT_UP		72	0.32504246	1.129225	0.25793102	0.47305167	1	4335	tags=26%, list=21%, signal=33%
IFN_ALL_UP	IFN_ALL_UP		18	0.42389536	1.1286246	0.29493088	0.47367573	1	3475	tags=28%, list=17%, signal=33%
ALCALAY_AML_NPMC_DN	ALCALAY_AML_NPMC_DN		187	0.2909251	1.1280936	0.21658987	0.47421294	1	4067	tags=26%, list=20%, signal=32%
PASSERINI_TRANSCRIPTION	PASSERINI_TRANSCRIPTION		75	0.32540512	1.127842	0.244709	0.4740621	1	3846	tags=23%, list=19%, signal=28%
TSADAC_HYPOMETH_HYPERAC_OVCA_UP	TSADAC_HYPOMETH_HYPERAC_OVCA_UP		16	0.43841776	1.1271876	0.29821718	0.47499156	1	1872	tags=25%, list=9%, signal=27%
NF90_DN	NF90_DN		38	0.36545783	1.1265421	0.28466076	0.4757681	1	1405	tags=18%, list=7%, signal=20%
UVC_XPCS_4HR_DN	UVC_XPCS_4HR_DN		242	0.281163	1.1259065	0.20181406	0.4764794	1	4942	tags=28%, list=24%, signal=36%
CHESLER_BRAIN_NEURAL_HIGH_GENES	CHESLER_BRAIN_NEURAL_HIGH_GENES		23	0.41256803	1.1217893	0.30599368	0.4851387	1	2757	tags=26%, list=13%, signal=30%
LYSINE_DEGRADATION	LYSINE_DEGRADATION		30	0.38116452	1.1213373	0.3088685	0.4854913	1	4457	tags=33%, list=22%, signal=42%
RESISTANCE_XENOGRAFTS_UP	RESISTANCE_XENOGRAFTS_UP		28	0.38954625	1.1213351	0.28718704	0.48476198	1	3492	tags=18%, list=17%, signal=21%
OXSTRESS_RPETHREE_DN	OXSTRESS_RPETHREE_DN		28	0.3839673	1.1183907	0.29402515	0.49080285	1	3610	tags=29%, list=18%, signal=35%
IDX_TSA_DN_CLUSTER4	IDX_TSA_DN_CLUSTER4		27	0.38799217	1.1178643	0.29115853	0.49130687	1	4719	tags=37%, list=23%, signal=48%
HOHENKIRK_MONOCYTE_DEND_DN	HOHENKIRK_MONOCYTE_DEND_DN		119	0.30419672	1.1163869	0.26937738	0.49400622	1	2580	tags=17%, list=13%, signal=19%
BRENTANI_CYTOSKELETON	BRENTANI_CYTOSKELETON		22	0.4032625	1.114661	0.30503145	0.49728164	1	4543	tags=27%, list=22%, signal=35%
BRCA1_SW480_DN	BRCA1_SW480_DN		16	0.43811822	1.114642	0.30126184	0.49657217	1	4843	tags=25%, list=24%, signal=33%
FSH_OVARY_MCV152_DN	FSH_OVARY_MCV152_DN		46	0.34595495	1.1122358	0.3026874	0.501538	1	3719	tags=28%, list=18%, signal=34%
AGUIRRE_PANCREAS_CHR7	AGUIRRE_PANCREAS_CHR7		48	0.34571162	1.1102387	0.30496454	0.5055043	1	4305	tags=31%, list=21%, signal=39%
AKTPATHWAY	AKTPATHWAY		17	0.43344575	1.1094115	0.34126985	0.50678366	1	4085	tags=41%, list=20%, signal=51%
CXCR4PATHWAY	CXCR4PATHWAY		24	0.39927208	1.107359	0.30992368	0.5108809	1	4317	tags=33%, list=21%, signal=42%
UVC_LOW_ALL_UP	UVC_LOW_ALL_UP		19	0.41796556	1.1059718	0.3348554	0.513557	1	4426	tags=32%, list=21%, signal=40%
G1_TO_S_CELL_CYCLE_REACTOME	G1_TO_S_CELL_CYCLE_REACTOME		68	0.32092828	1.105819	0.29346314	0.5131175	1	4046	tags=31%, list=20%, signal=38%
TPA_SENS_EARLY_UP	TPA_SENS_EARLY_UP		47	0.34742397	1.1056246	0.3173913	0.51281756	1	3135	tags=19%, list=15%, signal=23%
DNMT1_KO_UP	DNMT1_KO_UP		72	0.32332227	1.1044668	0.2952381	0.5149585	1	3175	tags=22%, list=15%, signal=26%
REFRACTORY_GASTRIC_UP	REFRACTORY_GASTRIC_UP		87	0.31313893	1.1040937	0.2960103	0.51506776	1	3820	tags=26%, list=19%, signal=32%
PGC1APATHWAY	PGC1APATHWAY		23	0.4051745	1.1038575	0.3234375	0.51484776	1	2557	tags=22%, list=12%, signal=25%
UVC_TTD-XPCS_COMMON_DN	UVC_TTD-XPCS_COMMON_DN		144	0.29156062	1.1012334	0.27195123	0.52015656	1	5006	tags=31%, list=24%, signal=41%
CMV_8HRS_DN	CMV_8HRS_DN		44	0.35388872	1.1001391	0.33097595	0.5221087	1	3143	tags=23%, list=15%, signal=27%
COCAINE_BRAIN_5D_UP	COCAINE_BRAIN_5D_UP		63	0.3272879	1.1000468	0.29372495	0.5215637	1	3832	tags=27%, list=19%, signal=33%
LEE_CIP_UP	LEE_CIP_UP		60	0.33103058	1.0989459	0.30727762	0.52342325	1	4595	tags=30%, list=22%, signal=38%
HSA05223_NON_SMALL_CELL_LUNG_CANCER	HSA05223_NON_SMALL_CELL_LUNG_CANCER		53	0.33593288	1.0988975	0.31049562	0.5227819	1	6550	tags=43%, list=32%, signal=63%
GRANDVAUX_IRF3_DN	GRANDVAUX_IRF3_DN		20	0.40878442	1.0984427	0.3535032	0.52318186	1	2448	tags=20%, list=12%, signal=23%
BILE_ACID_BIOSYNTHESIS	BILE_ACID_BIOSYNTHESIS		27	0.38725063	1.0976354	0.3447738	0.5244093	1	4457	tags=33%, list=22%, signal=42%
TAVOR_CEBP_UP	TAVOR_CEBP_UP		49	0.34019116	1.0962083	0.31578946	0.5271468	1	4442	tags=27%, list=22%, signal=34%
P53GENES_ALL	P53GENES_ALL		17	0.42334023	1.093847	0.3460925	0.53195333	1	7928	tags=53%, list=38%, signal=86%
TSA_CD4_DN	TSA_CD4_DN		18	0.4154339	1.0928576	0.33873582	0.5334973	1	3786	tags=22%, list=18%, signal=27%
HSA01031_GLYCAN_STRUCTURES_BIOSYNTHESIS_2	HSA01031_GLYCAN_STRUCTURES_BIOSYNTHESIS_2		61	0.3246101	1.0927154	0.315427	0.53309	1	4583	tags=33%, list=22%, signal=42%
CREBPATHWAY	CREBPATHWAY		27	0.37843812	1.0918198	0.34467456	0.5344336	1	3890	tags=37%, list=19%, signal=46%
HSA01510_NEURODEGENERATIVE_DISEASES	HSA01510_NEURODEGENERATIVE_DISEASES		37	0.35807523	1.0917645	0.3069307	0.5337659	1	3259	tags=30%, list=16%, signal=35%
STANELLE_E2F1_UP	STANELLE_E2F1_UP		28	0.3783744	1.0917414	0.32415903	0.533053	1	4046	tags=29%, list=20%, signal=36%
BCL2_FAMILY_AND_REG_NETWORK	BCL2_FAMILY_AND_REG_NETWORK		21	0.40259278	1.0911815	0.3503876	0.53355956	1	3637	tags=29%, list=18%, signal=35%
ADIP_VS_PREADIP_UP	ADIP_VS_PREADIP_UP		35	0.35863873	1.0901959	0.34932533	0.53506845	1	3113	tags=23%, list=15%, signal=27%
CPR_NULL_LIVER_UP	CPR_NULL_LIVER_UP		33	0.3680915	1.0895796	0.34887218	0.535789	1	4289	tags=33%, list=21%, signal=42%
HSA05215_PROSTATE_CANCER	HSA05215_PROSTATE_CANCER		86	0.30685923	1.0885739	0.3	0.5375136	1	4046	tags=27%, list=20%, signal=33%
HDACI_COLON_SUL12HRS_DN	HDACI_COLON_SUL12HRS_DN		27	0.37472597	1.0881637	0.35625	0.53776926	1	2512	tags=22%, list=12%, signal=25%
ADIP_DIFF_CLUSTER2	ADIP_DIFF_CLUSTER2		40	0.3500073	1.0877678	0.34131736	0.5379702	1	2931	tags=20%, list=14%, signal=23%
ALKPATHWAY	ALKPATHWAY		33	0.36535442	1.0865327	0.35380116	0.5401373	1	481	tags=12%, list=2%, signal=12%
MOREAUX_TACI_HI_VS_LOW_UP	MOREAUX_TACI_HI_VS_LOW_UP		414	0.2613718	1.086296	0.25506938	0.53990203	1	6789	tags=36%, list=33%, signal=52%
DEATHPATHWAY	DEATHPATHWAY		33	0.36181557	1.085442	0.35575485	0.54123557	1	4576	tags=36%, list=22%, signal=47%
GSK3PATHWAY	GSK3PATHWAY		26	0.37732437	1.0848714	0.3529412	0.5417664	1	4150	tags=31%, list=20%, signal=38%
HISTIDINE_METABOLISM	HISTIDINE_METABOLISM		25	0.38955358	1.0826393	0.36044657	0.5463742	1	3042	tags=28%, list=15%, signal=33%
IL6_FIBRO_UP	IL6_FIBRO_UP		47	0.3396381	1.0824355	0.35	0.5460977	1	2707	tags=17%, list=13%, signal=20%
CELL_MOTILITY	CELL_MOTILITY		106	0.29497325	1.0820066	0.31096774	0.5463405	1	1968	tags=14%, list=10%, signal=16%
BCNU_GLIOMA_NOMGMT_48HRS_DN	BCNU_GLIOMA_NOMGMT_48HRS_DN		31	0.36369422	1.0783613	0.36671576	0.5542864	1	1782	tags=16%, list=9%, signal=18%
MYOD_NIH3T3_UP	MYOD_NIH3T3_UP		82	0.30786332	1.0777979	0.33992094	0.5548253	1	4630	tags=26%, list=22%, signal=33%
FLECHNER_KIDNEY_TRANSPLANT_REJECTION_PBL_DN	FLECHNER_KIDNEY_TRANSPLANT_REJECTION_PBL_DN		51	0.3271934	1.0776312	0.34206897	0.55445576	1	6404	tags=55%, list=31%, signal=79%
LEE_ACOX1_DN	LEE_ACOX1_DN		63	0.31919187	1.0766087	0.35833332	0.5561895	1	4145	tags=30%, list=20%, signal=38%
LEE_CIP_DN	LEE_CIP_DN		65	0.3090024	1.0744967	0.3287483	0.560563	1	6240	tags=37%, list=30%, signal=53%
ROSS_MLL_FUSION	ROSS_MLL_FUSION		83	0.30793622	1.072484	0.3409091	0.56461996	1	3722	tags=25%, list=18%, signal=31%
HDACI_COLON_SUL_DN	HDACI_COLON_SUL_DN		215	0.27281666	1.072445	0.3165888	0.5639154	1	3800	tags=24%, list=18%, signal=29%
HADDAD_CD45CD7_PLUS_VS_MINUS_UP	HADDAD_CD45CD7_PLUS_VS_MINUS_UP		64	0.31550097	1.0719401	0.3488372	0.5643133	1	5305	tags=25%, list=26%, signal=34%
ST_ERK1_ERK2_MAPK_PATHWAY	ST_ERK1_ERK2_MAPK_PATHWAY		30	0.36459985	1.0715634	0.35076922	0.5644714	1	3195	tags=27%, list=16%, signal=32%
HADDAD_HSC_CD7_UP	HADDAD_HSC_CD7_UP		64	0.31550097	1.0714784	0.34497207	0.563868	1	5305	tags=25%, list=26%, signal=34%
HUMAN_CD34_ENRICHED_TRANSCRIPTION_FACTORS	HUMAN_CD34_ENRICHED_TRANSCRIPTION_FACTORS		181	0.27580342	1.0706279	0.3146853	0.5652652	1	5348	tags=31%, list=26%, signal=42%
CARM_ERPATHWAY	CARM_ERPATHWAY		26	0.37692508	1.0704991	0.37147102	0.564804	1	5480	tags=46%, list=27%, signal=63%
GLUTAMATE_METABOLISM	GLUTAMATE_METABOLISM		24	0.38398144	1.0701659	0.3709428	0.5648044	1	6432	tags=50%, list=31%, signal=73%
PARK_MSCS_LIN2	PARK_MSCS_LIN2		40	0.3437368	1.06956	0.35756677	0.5654501	1	4197	tags=30%, list=20%, signal=38%
CHEN_LUNG_SURVIVAL	CHEN_LUNG_SURVIVAL		20	0.40357086	1.0663749	0.37724552	0.5725143	1	3794	tags=30%, list=18%, signal=37%
DFOSB_BRAIN_2WKS_UP	DFOSB_BRAIN_2WKS_UP		38	0.34515625	1.0662705	0.3809524	0.5720378	1	2143	tags=16%, list=10%, signal=18%
WELCH_GATA1	WELCH_GATA1		24	0.38658	1.0653495	0.36932707	0.57342136	1	5614	tags=50%, list=27%, signal=69%
HSA04150_MTOR_SIGNALING_PATHWAY	HSA04150_MTOR_SIGNALING_PATHWAY		47	0.32952577	1.0643697	0.37252125	0.57518667	1	6885	tags=47%, list=33%, signal=70%
GCRPATHWAY	GCRPATHWAY		17	0.4087867	1.0633178	0.3848684	0.57705915	1	5651	tags=47%, list=27%, signal=65%
FATTY_ACID_METABOLISM	FATTY_ACID_METABOLISM		82	0.3024496	1.0625165	0.37096775	0.5781435	1	4457	tags=29%, list=22%, signal=37%
CPR_LOW_LIVER_UP	CPR_LOW_LIVER_UP		17	0.40783376	1.0613877	0.3933121	0.5801195	1	4951	tags=47%, list=24%, signal=62%
ZHAN_MMPC_SIM	ZHAN_MMPC_SIM		42	0.340547	1.0613064	0.36161336	0.5795306	1	4867	tags=36%, list=24%, signal=47%
POMEROY_DESMOPLASIC_VS_CLASSIC_MD_UP	POMEROY_DESMOPLASIC_VS_CLASSIC_MD_UP		46	0.33322847	1.0612818	0.3645533	0.5787979	1	3475	tags=30%, list=17%, signal=37%
CREB_BRAIN_8WKS_DN	CREB_BRAIN_8WKS_DN		49	0.32480994	1.0560652	0.36075035	0.59097254	1	3269	tags=20%, list=16%, signal=24%
SA_PTEN_PATHWAY	SA_PTEN_PATHWAY		17	0.40539816	1.0559435	0.39747635	0.59049726	1	4755	tags=35%, list=23%, signal=46%
ADIPOGENESIS_HMSC_CLASS8_DN	ADIPOGENESIS_HMSC_CLASS8_DN		32	0.3573196	1.0548679	0.40149254	0.5921759	1	980	tags=9%, list=5%, signal=10%
CMV_HCMV_TIMECOURSE_18HRS_UP	CMV_HCMV_TIMECOURSE_18HRS_UP		74	0.3060838	1.0522234	0.3606341	0.59783274	1	2534	tags=22%, list=12%, signal=25%
PROLIFERATION_GENES	PROLIFERATION_GENES		363	0.25689328	1.0514593	0.35635966	0.5989648	1	3465	tags=18%, list=17%, signal=22%
TGFBETA_C5_UP	TGFBETA_C5_UP		17	0.40786436	1.0493559	0.39486358	0.6034003	1	8763	tags=65%, list=43%, signal=112%
HDACI_COLON_BUT16HRS_DN	HDACI_COLON_BUT16HRS_DN		108	0.2878538	1.0453995	0.37707007	0.61242664	1	4742	tags=31%, list=23%, signal=41%
WILLERT_WNT_NCCIT_ALL_UP	WILLERT_WNT_NCCIT_ALL_UP		23	0.37980294	1.0440768	0.41324922	0.61487204	1	4046	tags=35%, list=20%, signal=43%
LH_GRANULOSA_DN	LH_GRANULOSA_DN		76	0.30280325	1.0437349	0.37834224	0.61493313	1	4639	tags=30%, list=23%, signal=39%
STRESSPATHWAY	STRESSPATHWAY		24	0.37257808	1.0419071	0.39274448	0.61870867	1	5465	tags=46%, list=27%, signal=62%
CROONQUIST_RAS_STROMA_UP	CROONQUIST_RAS_STROMA_UP		24	0.37921837	1.040909	0.4126739	0.6204086	1	4209	tags=29%, list=20%, signal=37%
TSADAC_PANC50_UP	TSADAC_PANC50_UP		42	0.33504745	1.0408571	0.38729197	0.6196891	1	6334	tags=50%, list=31%, signal=72%
KNUDSEN_PMNS_UP	KNUDSEN_PMNS_UP		74	0.30301273	1.0401071	0.38430852	0.62066305	1	3195	tags=22%, list=16%, signal=25%
FSH_GRANULOSA_DN	FSH_GRANULOSA_DN		76	0.30280325	1.038408	0.39425588	0.6240324	1	4639	tags=30%, list=23%, signal=39%
CISPLATIN_PROBCELL_UP	CISPLATIN_PROBCELL_UP		17	0.4049952	1.0370588	0.40789473	0.6266576	1	2200	tags=24%, list=11%, signal=26%
GRANDVAUX_IFN_NOT_IRF3_UP	GRANDVAUX_IFN_NOT_IRF3_UP		15	0.4151125	1.0361859	0.4219745	0.6280579	1	5531	tags=47%, list=27%, signal=64%
METPATHWAY	METPATHWAY		34	0.34285846	1.0358542	0.4110613	0.62803864	1	4422	tags=26%, list=21%, signal=34%
HSA05212_PANCREATIC_CANCER	HSA05212_PANCREATIC_CANCER		72	0.3024301	1.0355848	0.4147651	0.6278623	1	4285	tags=31%, list=21%, signal=38%
UVC_TTD_4HR_DN	UVC_TTD_4HR_DN		297	0.25605917	1.0347079	0.37712345	0.62923706	1	5040	tags=27%, list=24%, signal=35%
UVC_TTD-XPCS_COMMON_UP	UVC_TTD-XPCS_COMMON_UP		21	0.39153054	1.0343829	0.415625	0.62915903	1	6035	tags=48%, list=29%, signal=67%
UBIQUITIN_MEDIATED_PROTEOLYSIS	UBIQUITIN_MEDIATED_PROTEOLYSIS		23	0.37015912	1.0330533	0.4181818	0.631733	1	5711	tags=43%, list=28%, signal=60%
HSA05110_CHOLERA_INFECTION	HSA05110_CHOLERA_INFECTION		40	0.33171082	1.0328197	0.41997063	0.631491	1	3142	tags=28%, list=15%, signal=32%
NFKBPATHWAY	NFKBPATHWAY		23	0.3682963	1.0316545	0.41395348	0.6337143	1	5451	tags=43%, list=26%, signal=59%
CALRES_MOUSE_NEOCORTEX_UP	CALRES_MOUSE_NEOCORTEX_UP		59	0.30701688	1.0304883	0.4140845	0.6358373	1	5249	tags=36%, list=25%, signal=48%
TRYPTOPHAN_METABOLISM	TRYPTOPHAN_METABOLISM		54	0.31214136	1.0295517	0.38880917	0.63745254	1	5131	tags=31%, list=25%, signal=42%
ERM_KO_TESTES_DN	ERM_KO_TESTES_DN		21	0.3756355	1.0284321	0.42443728	0.63948727	1	1067	tags=24%, list=5%, signal=25%
SIG_CHEMOTAXIS	SIG_CHEMOTAXIS		44	0.3268736	1.0271317	0.42920354	0.6417986	1	3671	tags=25%, list=18%, signal=30%
TNF_AND_FAS_NETWORK	TNF_AND_FAS_NETWORK		17	0.39600033	1.0266103	0.45023698	0.64221644	1	5451	tags=41%, list=26%, signal=56%
S1P_SIGNALING	S1P_SIGNALING		24	0.37176663	1.0262887	0.4174312	0.6421426	1	4755	tags=38%, list=23%, signal=49%
ZHAN_MM_MOLECULAR_CLASSI_UP	ZHAN_MM_MOLECULAR_CLASSI_UP		62	0.30307168	1.026177	0.40141845	0.641533	1	2148	tags=18%, list=10%, signal=20%
HSA04115_P53_SIGNALING_PATHWAY	HSA04115_P53_SIGNALING_PATHWAY		68	0.30466664	1.0252758	0.41280654	0.64287376	1	2689	tags=18%, list=13%, signal=20%
NAKAJIMA_MCSMBP_MAST	NAKAJIMA_MCSMBP_MAST		46	0.31947258	1.0246478	0.42632332	0.6436279	1	3671	tags=26%, list=18%, signal=32%
HSA04810_REGULATION_OF_ACTIN_CYTOSKELETON	HSA04810_REGULATION_OF_ACTIN_CYTOSKELETON		197	0.26168215	1.0222361	0.41618496	0.64887756	1	4133	tags=20%, list=20%, signal=25%
UNDERHILL_PROLIFERATION	UNDERHILL_PROLIFERATION		18	0.39697123	1.022204	0.41784036	0.6481038	1	4100	tags=39%, list=20%, signal=49%
HSA03022_BASAL_TRANSCRIPTION_FACTORS	HSA03022_BASAL_TRANSCRIPTION_FACTORS		31	0.34755218	1.0220302	0.42383108	0.6476631	1	4075	tags=29%, list=20%, signal=36%
HSA00790_FOLATE_BIOSYNTHESIS	HSA00790_FOLATE_BIOSYNTHESIS		39	0.33242062	1.0206113	0.42528737	0.65031964	1	5127	tags=36%, list=25%, signal=48%
KUMAR_HOXA_DIFF	KUMAR_HOXA_DIFF		343	0.24996506	1.0198438	0.41995615	0.6513476	1	3200	tags=19%, list=16%, signal=22%
SHEPARD_BMYB_MORPHOLINO_DN	SHEPARD_BMYB_MORPHOLINO_DN		168	0.26639974	1.018798	0.42771083	0.6531804	1	3792	tags=21%, list=18%, signal=25%
TPA_SKIN_DN	TPA_SKIN_DN		16	0.40129712	1.0174514	0.46730462	0.6556015	1	3120	tags=25%, list=15%, signal=29%
MYOD_BRG1_UP	MYOD_BRG1_UP		27	0.35569233	1.0136662	0.4516129	0.6640878	1	3975	tags=22%, list=19%, signal=27%
KIM_TH_CELLS_UP	KIM_TH_CELLS_UP		46	0.32056502	1.013231	0.45949927	0.6643344	1	2211	tags=24%, list=11%, signal=27%
HDACI_COLON_BUT_UP	HDACI_COLON_BUT_UP		180	0.2624963	1.011763	0.41962174	0.6671911	1	4335	tags=24%, list=21%, signal=30%
TGFBETA_ALL_UP	TGFBETA_ALL_UP		80	0.28851753	1.0099125	0.4527297	0.67097765	1	4541	tags=26%, list=22%, signal=34%
SHIPP_FL_VS_DLBCL_UP	SHIPP_FL_VS_DLBCL_UP		34	0.33405486	1.0097017	0.44578314	0.67064387	1	2677	tags=21%, list=13%, signal=24%
TARTE_MATURE_PC	TARTE_MATURE_PC		387	0.24359517	1.0071548	0.47122693	0.6762422	1	4249	tags=21%, list=21%, signal=26%
HSA00561_GLYCEROLIPID_METABOLISM	HSA00561_GLYCEROLIPID_METABOLISM		56	0.3036061	1.0067958	0.45244956	0.676283	1	1623	tags=13%, list=8%, signal=14%
ELONGINA_KO_UP	ELONGINA_KO_UP		162	0.26337856	1.0067421	0.45165238	0.675564	1	2878	tags=18%, list=14%, signal=21%
HBX_HEP_UP	HBX_HEP_UP		18	0.3887793	1.0062026	0.46067417	0.6760285	1	1093	tags=11%, list=5%, signal=12%
ST_MYOCYTE_AD_PATHWAY	ST_MYOCYTE_AD_PATHWAY		24	0.3582906	1.0057243	0.44043887	0.6762841	1	4940	tags=33%, list=24%, signal=44%
UVB_NHEK3_C6	UVB_NHEK3_C6		30	0.34304813	1.005137	0.4516129	0.67691493	1	3430	tags=30%, list=17%, signal=36%
METASTASIS_ADENOCARC_DN	METASTASIS_ADENOCARC_DN		34	0.33381015	1.0048243	0.44852942	0.6768206	1	6152	tags=35%, list=30%, signal=50%
HDACI_COLON_CLUSTER10	HDACI_COLON_CLUSTER10		43	0.31963438	1.0040781	0.44935805	0.6778885	1	4161	tags=28%, list=20%, signal=35%
WNT_SIGNALING	WNT_SIGNALING		59	0.30442482	1.0039606	0.47361112	0.67731726	1	4285	tags=27%, list=21%, signal=34%
IL2RBPATHWAY	IL2RBPATHWAY		34	0.3367052	1.0016416	0.46941897	0.6823161	1	3259	tags=24%, list=16%, signal=28%
HSA04020_CALCIUM_SIGNALING_PATHWAY	HSA04020_CALCIUM_SIGNALING_PATHWAY		173	0.25797167	1.000389	0.46620047	0.68478006	1	5290	tags=27%, list=26%, signal=36%
HDACI_COLON_TSA12HRS_UP	HDACI_COLON_TSA12HRS_UP		22	0.36417997	0.99919313	0.4624	0.6868587	1	6806	tags=50%, list=33%, signal=75%
AGED_MOUSE_CEREBELLUM_DN	AGED_MOUSE_CEREBELLUM_DN		47	0.30762777	0.99911225	0.4555874	0.68621194	1	4310	tags=26%, list=21%, signal=32%
BLEO_HUMAN_LYMPH_HIGH_24HRS_UP	BLEO_HUMAN_LYMPH_HIGH_24HRS_UP		92	0.281394	0.998895	0.46134663	0.68586737	1	4653	tags=30%, list=23%, signal=39%
HSA00760_NICOTINATE_AND_NICOTINAMIDE_METABOLISM	HSA00760_NICOTINATE_AND_NICOTINAMIDE_METABOLISM		23	0.367077	0.99764204	0.46919432	0.6881952	1	3567	tags=26%, list=17%, signal=32%
HSA04012_ERBB_SIGNALING_PATHWAY	HSA04012_ERBB_SIGNALING_PATHWAY		87	0.28414047	0.99660844	0.48903227	0.6899421	1	4477	tags=28%, list=22%, signal=35%
CIS_RESIST_GASTRIC_UP	CIS_RESIST_GASTRIC_UP		16	0.38488722	0.99561685	0.47108844	0.6915253	1	240	tags=13%, list=1%, signal=13%
ET743_SARCOMA_UP	ET743_SARCOMA_UP		69	0.28834134	0.9943216	0.4554054	0.6938741	1	3084	tags=20%, list=15%, signal=24%
HDACI_COLON_BUT12HRS_DN	HDACI_COLON_BUT12HRS_DN		74	0.28935903	0.99243224	0.47466666	0.69774437	1	4006	tags=27%, list=19%, signal=33%
NOUZOVA_CPG_H4_UP	NOUZOVA_CPG_H4_UP		120	0.26812503	0.99011827	0.49935317	0.7024108	1	3169	tags=21%, list=15%, signal=24%
POMEROY_MD_TREATMENT_GOOD_VS_POOR_UP	POMEROY_MD_TREATMENT_GOOD_VS_POOR_UP		29	0.33921078	0.9881866	0.4846154	0.706451	1	3518	tags=24%, list=17%, signal=29%
RACCYCDPATHWAY	RACCYCDPATHWAY		22	0.3541428	0.9876895	0.48286605	0.7068117	1	4046	tags=36%, list=20%, signal=45%
HDACI_COLON_BUT24HRS_UP	HDACI_COLON_BUT24HRS_UP		70	0.28865868	0.98758304	0.49659863	0.706209	1	4464	tags=27%, list=22%, signal=35%
ST_DIFFERENTIATION_PATHWAY_IN_PC12_CELLS	ST_DIFFERENTIATION_PATHWAY_IN_PC12_CELLS		43	0.31077093	0.9868171	0.47750363	0.7073473	1	5868	tags=44%, list=28%, signal=62%
OKUMURA_MC_LPS	OKUMURA_MC_LPS		185	0.25332177	0.9858529	0.501182	0.7089992	1	3189	tags=19%, list=15%, signal=22%
CALRES_RHESUS_DN	CALRES_RHESUS_DN		59	0.29523793	0.98552316	0.48066297	0.7089499	1	4358	tags=25%, list=21%, signal=32%
ARFPATHWAY	ARFPATHWAY		16	0.39137003	0.9845256	0.48784193	0.7106841	1	1773	tags=19%, list=9%, signal=20%
HEMATOPOESIS_RELATED_TRANSCRIPTION_FACTORS	HEMATOPOESIS_RELATED_TRANSCRIPTION_FACTORS		84	0.27934623	0.98422664	0.47802928	0.710551	1	4119	tags=24%, list=20%, signal=30%
SANSOM_APC_5_DN	SANSOM_APC_5_DN		327	0.24180818	0.98382044	0.52004457	0.7107297	1	4739	tags=22%, list=23%, signal=29%
IDX_TSA_DN_CLUSTER2	IDX_TSA_DN_CLUSTER2		62	0.2913338	0.9813421	0.4785021	0.7160678	1	3460	tags=24%, list=17%, signal=29%
PAR1PATHWAY	PAR1PATHWAY		19	0.37231183	0.98115593	0.4943274	0.71568286	1	5236	tags=37%, list=25%, signal=49%
PHOSPHATIDYLINOSITOL_SIGNALING_SYSTEM	PHOSPHATIDYLINOSITOL_SIGNALING_SYSTEM		90	0.2777699	0.9809731	0.4888889	0.71525556	1	2704	tags=18%, list=13%, signal=20%
HSA00071_FATTY_ACID_METABOLISM	HSA00071_FATTY_ACID_METABOLISM		45	0.31104854	0.9806698	0.48617175	0.7151335	1	3332	tags=24%, list=16%, signal=29%
SANA_TNFA_ENDOTHELIAL_DN	SANA_TNFA_ENDOTHELIAL_DN		83	0.2761889	0.9783777	0.50318474	0.71985954	1	3701	tags=20%, list=18%, signal=25%
HSA04310_WNT_SIGNALING_PATHWAY	HSA04310_WNT_SIGNALING_PATHWAY		144	0.25751787	0.97768575	0.5240444	0.7206433	1	4905	tags=29%, list=24%, signal=38%
GUO_HEX_DN	GUO_HEX_DN		61	0.290955	0.9776097	0.49525103	0.719949	1	5480	tags=33%, list=27%, signal=45%
CHREBPPATHWAY	CHREBPPATHWAY		17	0.3824925	0.9772494	0.5179153	0.7199772	1	4475	tags=47%, list=22%, signal=60%
HSA04010_MAPK_SIGNALING_PATHWAY	HSA04010_MAPK_SIGNALING_PATHWAY		255	0.24679565	0.97633004	0.5318182	0.7213234	1	3568	tags=18%, list=17%, signal=22%
PASSERINI_APOPTOSIS	PASSERINI_APOPTOSIS		43	0.3123317	0.9755044	0.49048316	0.7224427	1	5482	tags=40%, list=27%, signal=54%
LEE_DENA_DN	LEE_DENA_DN		72	0.2786949	0.9749257	0.5	0.7229511	1	4457	tags=24%, list=22%, signal=30%
AGEING_KIDNEY_UP	AGEING_KIDNEY_UP		406	0.23511127	0.9743082	0.5449621	0.7236242	1	3561	tags=20%, list=17%, signal=24%
AGEING_KIDNEY_SPECIFIC_UP	AGEING_KIDNEY_SPECIFIC_UP		183	0.25314012	0.9742028	0.53554505	0.7229998	1	4188	tags=24%, list=20%, signal=30%
P53_BRCA1_UP	P53_BRCA1_UP		31	0.33098754	0.9728573	0.5014837	0.72554755	1	1609	tags=13%, list=8%, signal=14%
STARCH_AND_SUCROSE_METABOLISM	STARCH_AND_SUCROSE_METABOLISM		31	0.3298275	0.9728502	0.5093525	0.724666	1	3882	tags=26%, list=19%, signal=32%
BYSTROM_IL5_UP	BYSTROM_IL5_UP		41	0.31058076	0.9727619	0.50506514	0.72397393	1	3814	tags=22%, list=19%, signal=27%
HSA04210_APOPTOSIS	HSA04210_APOPTOSIS		83	0.2759565	0.97159106	0.51797605	0.7260042	1	3689	tags=23%, list=18%, signal=28%
HYPOPHYSECTOMY_RAT_DN	HYPOPHYSECTOMY_RAT_DN		49	0.29944155	0.96952283	0.51362985	0.73009276	1	3773	tags=29%, list=18%, signal=35%
BYSTRYKH_HSC_CIS_GLOCUS	BYSTRYKH_HSC_CIS_GLOCUS		104	0.26760462	0.9693794	0.526658	0.7295411	1	3793	tags=24%, list=18%, signal=29%
BUTANOATE_METABOLISM	BUTANOATE_METABOLISM		27	0.33457106	0.96786255	0.52915454	0.73237294	1	5200	tags=41%, list=25%, signal=54%
APOPTOSIS_KEGG	APOPTOSIS_KEGG		49	0.29755846	0.96731913	0.51293105	0.7327514	1	6100	tags=37%, list=30%, signal=52%
H2O2_CSBDIFF_C1	H2O2_CSBDIFF_C1		33	0.32436955	0.9670506	0.5080527	0.73252285	1	4775	tags=36%, list=23%, signal=47%
MAPKPATHWAY	MAPKPATHWAY		84	0.27714586	0.96583885	0.53544307	0.7346586	1	4638	tags=29%, list=23%, signal=37%
TPA_SENS_LATE_UP	TPA_SENS_LATE_UP		52	0.2959368	0.96357393	0.5337001	0.7394515	1	4939	tags=29%, list=24%, signal=38%
CMV_HCMV_TIMECOURSE_6HRS_DN	CMV_HCMV_TIMECOURSE_6HRS_DN		52	0.29427478	0.9623461	0.5387994	0.74167573	1	2545	tags=21%, list=12%, signal=24%
HOFMANN_MDS_CD34_LOW_AND_HIGH_RISK	HOFMANN_MDS_CD34_LOW_AND_HIGH_RISK		46	0.3005026	0.96190673	0.5281385	0.74181914	1	4276	tags=28%, list=21%, signal=36%
ROSS_FAB_M7	ROSS_FAB_M7		69	0.28163683	0.96168673	0.5155616	0.7414636	1	5084	tags=32%, list=25%, signal=42%
HSA00641_3_CHLOROACRYLIC_ACID_DEGRADATION	HSA00641_3_CHLOROACRYLIC_ACID_DEGRADATION		15	0.3866453	0.96081495	0.53453946	0.7425812	1	5131	tags=40%, list=25%, signal=53%
CARIES_PULP_DN	CARIES_PULP_DN		70	0.27916557	0.95971525	0.5414438	0.74433637	1	4480	tags=27%, list=22%, signal=35%
HSA04916_MELANOGENESIS	HSA04916_MELANOGENESIS		99	0.26733115	0.95719945	0.56225425	0.7497016	1	4199	tags=27%, list=20%, signal=34%
IDX_TSA_DN_CLUSTER6	IDX_TSA_DN_CLUSTER6		27	0.3286787	0.95716715	0.51969695	0.7488884	1	3724	tags=26%, list=18%, signal=32%
G2PATHWAY	G2PATHWAY		23	0.34610665	0.95604295	0.53582555	0.75079036	1	2501	tags=22%, list=12%, signal=25%
YAGI_AML_PROG_ASSOC	YAGI_AML_PROG_ASSOC		127	0.25664362	0.9545386	0.55778897	0.7536195	1	3919	tags=24%, list=19%, signal=29%
41BBPATHWAY	41BBPATHWAY		18	0.35845247	0.9530001	0.53488374	0.7564788	1	3977	tags=33%, list=19%, signal=41%
GHPATHWAY	GHPATHWAY		27	0.3338315	0.95287865	0.51454824	0.7558842	1	3397	tags=22%, list=16%, signal=27%
UV-CMV_UNIQUE_HCMV_6HRS_UP	UV-CMV_UNIQUE_HCMV_6HRS_UP		102	0.26588693	0.9514546	0.55741936	0.75858355	1	5419	tags=28%, list=26%, signal=38%
CMV-UV_HCMV_6HRS_UP	CMV-UV_HCMV_6HRS_UP		120	0.25706923	0.95077753	0.58130604	0.7592986	1	5419	tags=28%, list=26%, signal=37%
4NQO_UNIQUE_FIBRO_UP	4NQO_UNIQUE_FIBRO_UP		22	0.34366465	0.9499429	0.53115267	0.76042664	1	1528	tags=14%, list=7%, signal=15%
LAL_KO_3MO_UP	LAL_KO_3MO_UP		46	0.29432535	0.94895303	0.53571427	0.7618451	1	4160	tags=20%, list=20%, signal=24%
AGEING_LYMPH_DN	AGEING_LYMPH_DN		17	0.37129754	0.94866824	0.536	0.7617067	1	5015	tags=35%, list=24%, signal=47%
METHOTREXATE_PROBCELL_UP	METHOTREXATE_PROBCELL_UP		18	0.3673349	0.9449171	0.56369424	0.77003306	1	2905	tags=33%, list=14%, signal=39%
HSA00562_INOSITOL_PHOSPHATE_METABOLISM	HSA00562_INOSITOL_PHOSPHATE_METABOLISM		46	0.2973519	0.9447246	0.5583456	0.7695332	1	1958	tags=15%, list=10%, signal=17%
RETT_UP	RETT_UP		40	0.30724272	0.9446677	0.56051874	0.76875883	1	4586	tags=30%, list=22%, signal=39%
CREB_BRAIN_8WKS_UP	CREB_BRAIN_8WKS_UP		75	0.27154452	0.94367445	0.5575342	0.7703556	1	4259	tags=20%, list=21%, signal=25%
HIVNEFPATHWAY	HIVNEFPATHWAY		55	0.28167892	0.9423448	0.53426576	0.77284807	1	2541	tags=18%, list=12%, signal=21%
GOLDRATH_MEMORY	GOLDRATH_MEMORY		53	0.28840268	0.94159013	0.5593705	0.77381843	1	3024	tags=19%, list=15%, signal=22%
NAB_LUNG_DN	NAB_LUNG_DN		54	0.28694403	0.94008166	0.5685997	0.7765532	1	3383	tags=22%, list=16%, signal=27%
HSA00565_ETHER_LIPID_METABOLISM	HSA00565_ETHER_LIPID_METABOLISM		31	0.31771803	0.9396732	0.5439642	0.7765905	1	3682	tags=26%, list=18%, signal=31%
HSA00533_KERATAN_SULFATE_BIOSYNTHESIS	HSA00533_KERATAN_SULFATE_BIOSYNTHESIS		16	0.3649113	0.93734	0.56426334	0.7811891	1	4161	tags=25%, list=20%, signal=31%
HDACI_COLON_SUL16HRS_DN	HDACI_COLON_SUL16HRS_DN		72	0.2719347	0.9372089	0.5579809	0.7805678	1	3284	tags=24%, list=16%, signal=28%
CMV_HCMV_6HRS_UP	CMV_HCMV_6HRS_UP		25	0.33066556	0.93620193	0.57478005	0.7820795	1	357	tags=8%, list=2%, signal=8%
ST_GA13_PATHWAY	ST_GA13_PATHWAY		35	0.30752867	0.9354861	0.54462934	0.7828638	1	5236	tags=34%, list=25%, signal=46%
BCNU_GLIOMA_MGMT_24HRS_DN	BCNU_GLIOMA_MGMT_24HRS_DN		32	0.31694618	0.9354804	0.56661564	0.78195673	1	6608	tags=34%, list=32%, signal=51%
TSA_RKO_UP	TSA_RKO_UP		17	0.366985	0.9348321	0.57473034	0.7825218	1	2663	tags=18%, list=13%, signal=20%
ET743_HELA_DN	ET743_HELA_DN		15	0.37851188	0.93436134	0.5655058	0.78272486	1	2143	tags=27%, list=10%, signal=30%
HYPOXIA_REVIEW	HYPOXIA_REVIEW		81	0.26559806	0.9309934	0.5892618	0.79002273	1	3195	tags=20%, list=16%, signal=23%
HSA05050_DENTATORUBROPALLIDOLUYSIAN_ATROPHY	HSA05050_DENTATORUBROPALLIDOLUYSIAN_ATROPHY		15	0.37586972	0.93092656	0.5788618	0.78927934	1	3407	tags=27%, list=17%, signal=32%
IDX_TSA_DN_CLUSTER5	IDX_TSA_DN_CLUSTER5		46	0.292137	0.9305585	0.59379613	0.78923947	1	1737	tags=17%, list=8%, signal=19%
UCALPAINPATHWAY	UCALPAINPATHWAY		16	0.36669073	0.93021965	0.5451713	0.78917956	1	2794	tags=19%, list=14%, signal=22%
CHEMICALPATHWAY	CHEMICALPATHWAY		21	0.34227648	0.9291986	0.5825545	0.7907533	1	3259	tags=29%, list=16%, signal=34%
PASSERINI_ADHESION	PASSERINI_ADHESION		37	0.3014514	0.92903626	0.5873715	0.79020584	1	3610	tags=24%, list=18%, signal=29%
MTA3PATHWAY	MTA3PATHWAY		15	0.3682105	0.92841136	0.56349206	0.79077524	1	3082	tags=27%, list=15%, signal=31%
MATRIX_METALLOPROTEINASES	MATRIX_METALLOPROTEINASES		30	0.32217857	0.92752004	0.5780089	0.7920577	1	5993	tags=47%, list=29%, signal=66%
IRITANI_ADPROX_VASC	IRITANI_ADPROX_VASC		151	0.23964748	0.9266787	0.6293532	0.79306656	1	3730	tags=18%, list=18%, signal=22%
VEGF_HUVEC_UP	VEGF_HUVEC_UP		15	0.37333673	0.92652017	0.55325913	0.7925279	1	4030	tags=27%, list=20%, signal=33%
NO1PATHWAY	NO1PATHWAY		29	0.31975833	0.9257344	0.5681818	0.793429	1	3126	tags=31%, list=15%, signal=37%
HSA04510_FOCAL_ADHESION	HSA04510_FOCAL_ADHESION		194	0.23824506	0.9249481	0.65680474	0.7943484	1	4569	tags=21%, list=22%, signal=27%
HDACI_COLON_BUT2HRS_UP	HDACI_COLON_BUT2HRS_UP		75	0.2683783	0.9246033	0.60424966	0.7942313	1	3536	tags=19%, list=17%, signal=22%
ASTON_DEPRESSION_DN	ASTON_DEPRESSION_DN		150	0.24444102	0.92387056	0.64734894	0.7950247	1	5412	tags=31%, list=26%, signal=41%
DNMT1_KO_DN	DNMT1_KO_DN		16	0.36445963	0.91655475	0.5743349	0.81126666	1	3393	tags=25%, list=16%, signal=30%
LEE_MYC_E2F1_DN	LEE_MYC_E2F1_DN		61	0.27189046	0.915363	0.61227334	0.81320363	1	5978	tags=31%, list=29%, signal=44%
4NQO_ESR_WS_UNREG	4NQO_ESR_WS_UNREG		35	0.29782122	0.91183007	0.58744395	0.82062495	1	5974	tags=40%, list=29%, signal=56%
HSA04360_AXON_GUIDANCE	HSA04360_AXON_GUIDANCE		128	0.24515162	0.9108514	0.64826703	0.82190275	1	4076	tags=21%, list=20%, signal=26%
HSA00120_BILE_ACID_BIOSYNTHESIS	HSA00120_BILE_ACID_BIOSYNTHESIS		38	0.30261508	0.910126	0.60030395	0.82268786	1	5481	tags=37%, list=27%, signal=50%
NO2IL12PATHWAY	NO2IL12PATHWAY		15	0.36116555	0.9098755	0.5819398	0.82232755	1	1667	tags=13%, list=8%, signal=14%
HDACI_COLON_SUL30MIN_DN	HDACI_COLON_SUL30MIN_DN		38	0.29574093	0.90929127	0.61504424	0.8227288	1	5956	tags=39%, list=29%, signal=55%
HSA04140_REGULATION_OF_AUTOPHAGY	HSA04140_REGULATION_OF_AUTOPHAGY		29	0.31389445	0.9092622	0.5905849	0.8218505	1	6220	tags=38%, list=30%, signal=54%
LAL_KO_6MO_UP	LAL_KO_6MO_UP		61	0.26817414	0.9092483	0.6390102	0.8209469	1	4593	tags=23%, list=22%, signal=29%
MOREAUX_TACI_HI_IN_BMPC	MOREAUX_TACI_HI_IN_BMPC		97	0.25371698	0.9080704	0.6409608	0.82277	1	6727	tags=40%, list=33%, signal=59%
HSC_LTHSC_SHARED	HSC_LTHSC_SHARED		268	0.22664894	0.90793693	0.6877828	0.8221657	1	3269	tags=17%, list=16%, signal=20%
BRG1_ALAB_DN	BRG1_ALAB_DN		37	0.29936874	0.90711963	0.62464184	0.8231139	1	6303	tags=41%, list=31%, signal=58%
HDACI_COLON_BUT12HRS_UP	HDACI_COLON_BUT12HRS_UP		45	0.28740454	0.9065245	0.6079882	0.82356036	1	5790	tags=36%, list=28%, signal=49%
HSA00600_SPHINGOLIPID_METABOLISM	HSA00600_SPHINGOLIPID_METABOLISM		34	0.30776507	0.9064599	0.624269	0.8227701	1	4591	tags=29%, list=22%, signal=38%
MPRPATHWAY	MPRPATHWAY		23	0.32827047	0.9057195	0.6021672	0.82346404	1	7360	tags=61%, list=36%, signal=95%
HSC_LTHSC_FETAL	HSC_LTHSC_FETAL		268	0.22664894	0.90518016	0.7079038	0.8237857	1	3269	tags=17%, list=16%, signal=20%
SHEPARD_CRASH_AND_BURN_MUT_VS_WT_DN	SHEPARD_CRASH_AND_BURN_MUT_VS_WT_DN		155	0.23744461	0.90499467	0.6851168	0.82330924	1	4630	tags=27%, list=22%, signal=35%
HOFMANN_MANTEL_LYMPHOMA_VS_LYMPH_NODES_DN	HOFMANN_MANTEL_LYMPHOMA_VS_LYMPH_NODES_DN		39	0.29394308	0.90464705	0.6134094	0.823198	1	5078	tags=28%, list=25%, signal=37%
GENOTOXINS_4HRS_DISCR	GENOTOXINS_4HRS_DISCR		34	0.29813287	0.9039119	0.6171171	0.82396835	1	3656	tags=29%, list=18%, signal=36%
BADPATHWAY	BADPATHWAY		22	0.33470252	0.90379006	0.60808706	0.8233277	1	3956	tags=36%, list=19%, signal=45%
HSC_LTHSC_ADULT	HSC_LTHSC_ADULT		360	0.21981268	0.903263	0.76393443	0.8236277	1	5407	tags=26%, list=26%, signal=35%
TYROSINE_METABOLISM	TYROSINE_METABOLISM		31	0.30448347	0.90257543	0.62759644	0.8243332	1	4358	tags=26%, list=21%, signal=33%
SIG_BCR_SIGNALING_PATHWAY	SIG_BCR_SIGNALING_PATHWAY		45	0.28124222	0.90242416	0.62535614	0.82375574	1	6415	tags=33%, list=31%, signal=48%
RARRXRPATHWAY	RARRXRPATHWAY		15	0.36009958	0.90228945	0.59713376	0.8231385	1	6402	tags=53%, list=31%, signal=77%
ADIPOGENESIS_HMSC_CLASS3_UP	ADIPOGENESIS_HMSC_CLASS3_UP		66	0.26466584	0.8996835	0.6504993	0.82824504	1	5874	tags=32%, list=29%, signal=44%
IRS_KO_ADIP_UP	IRS_KO_ADIP_UP		28	0.31466195	0.89763767	0.6323752	0.83199686	1	2412	tags=21%, list=12%, signal=24%
HDACI_COLON_BUT24HRS_DN	HDACI_COLON_BUT24HRS_DN		109	0.24364482	0.8974764	0.66709346	0.8314258	1	3800	tags=20%, list=18%, signal=25%
LVAD_HEARTFAILURE_DN	LVAD_HEARTFAILURE_DN		38	0.28908795	0.89745474	0.64285713	0.8305405	1	1811	tags=13%, list=9%, signal=14%
GLYCOSPHINGOLIPID_METABOLISM	GLYCOSPHINGOLIPID_METABOLISM		23	0.32982296	0.89596903	0.6253687	0.83303565	1	4591	tags=26%, list=22%, signal=34%
HYPOXIA_FIBRO_UP	HYPOXIA_FIBRO_UP		20	0.33087108	0.8953619	0.6087637	0.8335329	1	3024	tags=25%, list=15%, signal=29%
ZHAN_MMPC_LATEVS	ZHAN_MMPC_LATEVS		45	0.2783506	0.89212424	0.6504425	0.8399973	1	3794	tags=22%, list=18%, signal=27%
ST_GAQ_PATHWAY	ST_GAQ_PATHWAY		27	0.3109848	0.89138323	0.642638	0.8407316	1	4755	tags=26%, list=23%, signal=34%
TCELL_ANERGIC_UP	TCELL_ANERGIC_UP		81	0.2567566	0.89021945	0.6572958	0.8423957	1	4685	tags=32%, list=23%, signal=41%
CARDIACEGFPATHWAY	CARDIACEGFPATHWAY		17	0.34022027	0.8900662	0.61356467	0.84178615	1	5465	tags=41%, list=27%, signal=56%
HSA00500_STARCH_AND_SUCROSE_METABOLISM	HSA00500_STARCH_AND_SUCROSE_METABOLISM		67	0.26442364	0.889689	0.6746143	0.8416947	1	3882	tags=25%, list=19%, signal=31%
NDKDYNAMINPATHWAY	NDKDYNAMINPATHWAY		18	0.33604342	0.88796526	0.6407285	0.84465146	1	2707	tags=28%, list=13%, signal=32%
LOTEM_LEUKEMIA_UP	LOTEM_LEUKEMIA_UP		22	0.32404688	0.8867151	0.6217054	0.8465191	1	2854	tags=23%, list=14%, signal=26%
YAGI_AML_PROG_FAB	YAGI_AML_PROG_FAB		190	0.22857307	0.8858462	0.73659676	0.8474865	1	4010	tags=22%, list=19%, signal=27%
HDACI_COLON_SUL48HRS_DN	HDACI_COLON_SUL48HRS_DN		81	0.25454924	0.88437366	0.6742323	0.8497946	1	5418	tags=35%, list=26%, signal=47%
MITOCHONDRIAPATHWAY	MITOCHONDRIAPATHWAY		20	0.33236346	0.88286	0.63449365	0.8523687	1	3558	tags=30%, list=17%, signal=36%
APOPTOSIS	APOPTOSIS		67	0.26067144	0.880967	0.67597765	0.85572755	1	6484	tags=43%, list=31%, signal=63%
UV_UNIQUE_FIBRO_DN	UV_UNIQUE_FIBRO_DN		32	0.30475894	0.88051546	0.6395349	0.85579544	1	5920	tags=47%, list=29%, signal=66%
YAO_P4_KO_VS_WT_DN	YAO_P4_KO_VS_WT_DN		16	0.3522826	0.88045245	0.6409449	0.8549854	1	2567	tags=19%, list=12%, signal=21%
HSA00220_UREA_CYCLE_AND_METABOLISM_OF_AMINO_GROUPS	HSA00220_UREA_CYCLE_AND_METABOLISM_OF_AMINO_GROUPS		30	0.3003527	0.8787798	0.66717327	0.8577951	1	4457	tags=37%, list=22%, signal=47%
HUMAN_TISSUE_TESTIS	HUMAN_TISSUE_TESTIS		59	0.26380387	0.8786382	0.6855956	0.8571682	1	1533	tags=14%, list=7%, signal=15%
MYOD_NIH3T3_DN	MYOD_NIH3T3_DN		56	0.26464948	0.87653863	0.6751055	0.86089605	1	3735	tags=21%, list=18%, signal=26%
MANALO_HYPOXIA_UP	MANALO_HYPOXIA_UP		94	0.24283166	0.87616897	0.7038008	0.8607552	1	3589	tags=21%, list=17%, signal=26%
HDACI_COLON_SUL24HRS_DN	HDACI_COLON_SUL24HRS_DN		127	0.23734482	0.87150985	0.7238806	0.8698875	1	4299	tags=25%, list=21%, signal=32%
HSA04080_NEUROACTIVE_LIGAND_RECEPTOR_INTERACTION	HSA04080_NEUROACTIVE_LIGAND_RECEPTOR_INTERACTION		250	0.21692866	0.87068707	0.7714286	0.8707577	1	5746	tags=26%, list=28%, signal=35%
CMV_HCMV_TIMECOURSE_ALL_DN	CMV_HCMV_TIMECOURSE_ALL_DN		420	0.21085587	0.869366	0.8430107	0.87258065	1	3589	tags=17%, list=17%, signal=21%
CROONQUIST_IL6_RAS_UP	CROONQUIST_IL6_RAS_UP		22	0.3194754	0.8691777	0.6640379	0.8719908	1	4013	tags=23%, list=19%, signal=28%
HSA00272_CYSTEINE_METABOLISM	HSA00272_CYSTEINE_METABOLISM		15	0.3534181	0.8689619	0.6296875	0.871532	1	4358	tags=33%, list=21%, signal=42%
TPA_SENS_MIDDLE_UP	TPA_SENS_MIDDLE_UP		65	0.25549206	0.86729103	0.7194951	0.8741333	1	3330	tags=18%, list=16%, signal=22%
BRENTANI_TRANSPORT_OF_VESICLES	BRENTANI_TRANSPORT_OF_VESICLES		24	0.31087053	0.866914	0.6496124	0.87401015	1	3033	tags=25%, list=15%, signal=29%
IL1RPATHWAY	IL1RPATHWAY		31	0.29372212	0.866615	0.67814374	0.87371117	1	5465	tags=32%, list=27%, signal=44%
HSA05010_ALZHEIMERS_DISEASE	HSA05010_ALZHEIMERS_DISEASE		25	0.31475043	0.8662186	0.65793526	0.8736665	1	5082	tags=32%, list=25%, signal=42%
UVC_TTD_ALL_DN	UVC_TTD_ALL_DN		358	0.21013215	0.8659302	0.83956045	0.8733646	1	5040	tags=25%, list=24%, signal=32%
ZHAN_MM_MOLECULAR_CLASSI_DN	ZHAN_MM_MOLECULAR_CLASSI_DN		50	0.26738077	0.86575353	0.6804565	0.8728024	1	916	tags=10%, list=4%, signal=10%
NGUYEN_KERATO_UP	NGUYEN_KERATO_UP		28	0.30123428	0.86462116	0.64977646	0.874327	1	4194	tags=36%, list=20%, signal=45%
AMIPATHWAY	AMIPATHWAY		22	0.31544554	0.8632111	0.6707504	0.87637913	1	4259	tags=27%, list=21%, signal=34%
CSKPATHWAY	CSKPATHWAY		22	0.31544554	0.8627658	0.65884197	0.87638533	1	4259	tags=27%, list=21%, signal=34%
HADDAD_HSC_CD7_DN	HADDAD_HSC_CD7_DN		84	0.24164543	0.8624673	0.73799723	0.8761422	1	3085	tags=18%, list=15%, signal=21%
HSA04650_NATURAL_KILLER_CELL_MEDIATED_CYTOTOXICITY	HSA04650_NATURAL_KILLER_CELL_MEDIATED_CYTOTOXICITY		127	0.23002774	0.8616303	0.7515684	0.8770316	1	6733	tags=37%, list=33%, signal=55%
DRUG_RESISTANCE_AND_METABOLISM	DRUG_RESISTANCE_AND_METABOLISM		95	0.24199349	0.86158913	0.7281046	0.876173	1	6963	tags=44%, list=34%, signal=66%
AMINOSUGARS_METABOLISM	AMINOSUGARS_METABOLISM		15	0.34223357	0.86120874	0.6462036	0.87609917	1	3936	tags=27%, list=19%, signal=33%
ROSS_CBF_MYH	ROSS_CBF_MYH		54	0.2620255	0.86052954	0.6970547	0.87657213	1	4114	tags=28%, list=20%, signal=35%
HSA00740_RIBOFLAVIN_METABOLISM	HSA00740_RIBOFLAVIN_METABOLISM		16	0.33794233	0.860513	0.66192734	0.87566346	1	3337	tags=25%, list=16%, signal=30%
STRESS_GENOTOXIC_SPECIFIC_DN	STRESS_GENOTOXIC_SPECIFIC_DN		40	0.2721076	0.8585514	0.6995448	0.8788363	1	4466	tags=30%, list=22%, signal=38%
IRITANI_ADPROX_DN	IRITANI_ADPROX_DN		60	0.25558424	0.8558821	0.76870745	0.88338757	1	1686	tags=12%, list=8%, signal=13%
HADDAD_CD45CD7_PLUS_VS_MINUS_DN	HADDAD_CD45CD7_PLUS_VS_MINUS_DN		84	0.24164543	0.85568136	0.73828125	0.8828482	1	3085	tags=18%, list=15%, signal=21%
MENSE_HYPOXIA_UP	MENSE_HYPOXIA_UP		107	0.23517607	0.8554594	0.75831205	0.88238937	1	5161	tags=32%, list=25%, signal=42%
SHEPARD_POS_REG_OF_CELL_PROLIFERATION	SHEPARD_POS_REG_OF_CELL_PROLIFERATION		93	0.23642388	0.85340166	0.74451613	0.8857471	1	4752	tags=22%, list=23%, signal=28%
ZHANG_EFT_EWSFLI1_UP	ZHANG_EFT_EWSFLI1_UP		88	0.23985976	0.85269403	0.771022	0.88627875	1	3328	tags=16%, list=16%, signal=19%
BRENTANI_REPAIR	BRENTANI_REPAIR		35	0.2826207	0.8524855	0.6869436	0.88575107	1	6364	tags=46%, list=31%, signal=66%
INTEGRIN_MEDIATED_CELL_ADHESION_KEGG	INTEGRIN_MEDIATED_CELL_ADHESION_KEGG		90	0.23671529	0.85167277	0.73976225	0.8864078	1	4422	tags=20%, list=21%, signal=25%
HSA05211_RENAL_CELL_CARCINOMA	HSA05211_RENAL_CELL_CARCINOMA		68	0.2478443	0.85094535	0.73846155	0.8869209	1	3819	tags=22%, list=19%, signal=27%
GAMMA-UV_FIBRO_DN	GAMMA-UV_FIBRO_DN		41	0.27000907	0.8486369	0.7276657	0.89085746	1	3071	tags=20%, list=15%, signal=23%
GOLUB_ALL_VS_AML_UP	GOLUB_ALL_VS_AML_UP		19	0.32168216	0.8462226	0.6713178	0.8946887	1	2471	tags=26%, list=12%, signal=30%
TARTE_BCELL	TARTE_BCELL		38	0.27604425	0.84617186	0.7106825	0.89384496	1	4274	tags=32%, list=21%, signal=40%
PPARAPATHWAY	PPARAPATHWAY		54	0.26015282	0.8455777	0.7301136	0.8940624	1	3068	tags=20%, list=15%, signal=24%
HSA00040_PENTOSE_AND_GLUCURONATE_INTERCONVERSIONS	HSA00040_PENTOSE_AND_GLUCURONATE_INTERCONVERSIONS		16	0.3290668	0.84303206	0.69409937	0.898397	1	271	tags=13%, list=1%, signal=13%
ST_T_CELL_SIGNAL_TRANSDUCTION	ST_T_CELL_SIGNAL_TRANSDUCTION		44	0.2659511	0.84225863	0.73421437	0.8989696	1	4991	tags=25%, list=24%, signal=33%
PRMT5_KD_DN	PRMT5_KD_DN		25	0.29771477	0.84182256	0.71173847	0.89893126	1	3141	tags=16%, list=15%, signal=19%
HSC_HSC_FETAL	HSC_HSC_FETAL		237	0.21191053	0.84178495	0.8582949	0.89807	1	2510	tags=14%, list=12%, signal=16%
FSH_OVARY_MCV152_UP	FSH_OVARY_MCV152_UP		61	0.24978201	0.84117264	0.75212467	0.8983331	1	1205	tags=10%, list=6%, signal=10%
GAY_YY1_UP	GAY_YY1_UP		195	0.2127592	0.84104216	0.8335315	0.89766026	1	4114	tags=23%, list=20%, signal=29%
VERNELL_PRB_CLSTR2	VERNELL_PRB_CLSTR2		22	0.31370133	0.84097445	0.69004893	0.8968646	1	5204	tags=32%, list=25%, signal=43%
HOGERKORP_CD44_DN	HOGERKORP_CD44_DN		22	0.30360729	0.84057754	0.6949429	0.8967601	1	4578	tags=32%, list=22%, signal=41%
SHEPARD_NEG_REG_OF_CELL_PROLIFERATION	SHEPARD_NEG_REG_OF_CELL_PROLIFERATION		108	0.23210934	0.8402321	0.8025641	0.8965444	1	1919	tags=12%, list=9%, signal=13%
GH_AUTOCRINE_DN	GH_AUTOCRINE_DN		122	0.22742358	0.8402269	0.80196804	0.89562035	1	3323	tags=18%, list=16%, signal=21%
LEE_MYC_TGFA_UP	LEE_MYC_TGFA_UP		60	0.25490284	0.84021705	0.76023394	0.894709	1	4327	tags=28%, list=21%, signal=36%
STURLA_SONIC_HEDGEHOG	STURLA_SONIC_HEDGEHOG		16	0.33303726	0.8357099	0.6771005	0.90278244	1	2779	tags=25%, list=13%, signal=29%
CTNNB1_ONCOGENIC_SIGNATURE	CTNNB1_ONCOGENIC_SIGNATURE		86	0.23644248	0.83517367	0.7866492	0.90290886	1	4823	tags=26%, list=23%, signal=33%
IGF_VS_PDGF_UP	IGF_VS_PDGF_UP		71	0.24070822	0.8346965	0.7747626	0.9029564	1	3350	tags=14%, list=16%, signal=17%
MONOAMINE_GPCRS	MONOAMINE_GPCRS		32	0.27927524	0.8345283	0.7169811	0.9023586	1	6730	tags=41%, list=33%, signal=60%
HUMAN_TISSUE_PANCREAS	HUMAN_TISSUE_PANCREAS		40	0.2679541	0.8331306	0.74294204	0.9042626	1	4607	tags=23%, list=22%, signal=29%
BRCA2_BRCA1_DN	BRCA2_BRCA1_DN		42	0.26275876	0.83249086	0.75	0.90453756	1	3099	tags=21%, list=15%, signal=25%
APOPTOSIS_GENMAPP	APOPTOSIS_GENMAPP		43	0.26335034	0.8314098	0.7391931	0.9055661	1	5762	tags=35%, list=28%, signal=48%
CMV_HCMV_TIMECOURSE_16HRS_DN	CMV_HCMV_TIMECOURSE_16HRS_DN		20	0.309891	0.8306206	0.6998445	0.90613127	1	1126	tags=10%, list=5%, signal=11%
CMV_HCMV_TIMECOURSE_4HRS_DN	CMV_HCMV_TIMECOURSE_4HRS_DN		35	0.27617615	0.83047533	0.7190684	0.9054623	1	2615	tags=20%, list=13%, signal=23%
VIPPATHWAY	VIPPATHWAY		27	0.28969148	0.8304522	0.68975466	0.9045663	1	3977	tags=30%, list=19%, signal=37%
HSA00280_VALINE_LEUCINE_AND_ISOLEUCINE_DEGRADATION	HSA00280_VALINE_LEUCINE_AND_ISOLEUCINE_DEGRADATION		43	0.26369268	0.8304073	0.74891776	0.903722	1	3042	tags=21%, list=15%, signal=25%
ESR_FIBROBLAST_DN	ESR_FIBROBLAST_DN		18	0.3226223	0.8303166	0.7264	0.9029731	1	5695	tags=39%, list=28%, signal=54%
OLD_FIBRO_UP	OLD_FIBRO_UP		61	0.25001332	0.8280819	0.7771664	0.90631527	1	5582	tags=34%, list=27%, signal=47%
RAY_P210_DIFF	RAY_P210_DIFF		53	0.2550914	0.82739013	0.7538897	0.9067212	1	5632	tags=34%, list=27%, signal=47%
BREAST_CANCER_ESTROGEN_SIGNALING	BREAST_CANCER_ESTROGEN_SIGNALING		93	0.22709914	0.8265993	0.80903226	0.9072533	1	5639	tags=34%, list=27%, signal=47%
KANNAN_P53_UP	KANNAN_P53_UP		35	0.26858875	0.8260062	0.73952097	0.9075137	1	5793	tags=31%, list=28%, signal=44%
HSA01032_GLYCAN_STRUCTURES_DEGRADATION	HSA01032_GLYCAN_STRUCTURES_DEGRADATION		29	0.28401273	0.82533574	0.72768533	0.90781957	1	2406	tags=10%, list=12%, signal=12%
ATMPATHWAY	ATMPATHWAY		19	0.31272283	0.8246654	0.7101911	0.90818685	1	4100	tags=32%, list=20%, signal=39%
GH_GHRHR_KO_6HRS_UP	GH_GHRHR_KO_6HRS_UP		69	0.24364471	0.82427895	0.78983516	0.9079907	1	2892	tags=17%, list=14%, signal=20%
TNFR2PATHWAY	TNFR2PATHWAY		18	0.31650558	0.82415354	0.7217806	0.9072892	1	5451	tags=39%, list=26%, signal=53%
ATRIA_UP	ATRIA_UP		196	0.21245594	0.8219262	0.8764988	0.91046786	1	5565	tags=27%, list=27%, signal=37%
CALCINEURINPATHWAY	CALCINEURINPATHWAY		19	0.3089696	0.8205442	0.708134	0.9119682	1	3068	tags=26%, list=15%, signal=31%
HOFMANN_MDS_CD34_HIGH_RISK	HOFMANN_MDS_CD34_HIGH_RISK		29	0.28081903	0.82041055	0.7463127	0.91130054	1	4532	tags=24%, list=22%, signal=31%
TSA_PANC50_UP	TSA_PANC50_UP		38	0.26965785	0.8198948	0.7280702	0.9113282	1	6424	tags=37%, list=31%, signal=53%
DISTECHE_XINACTIVATED_GENES	DISTECHE_XINACTIVATED_GENES		19	0.31143042	0.81917804	0.736	0.9117484	1	3300	tags=21%, list=16%, signal=25%
GLYCEROLIPID_METABOLISM	GLYCEROLIPID_METABOLISM		44	0.25793257	0.819178	0.77279305	0.91082275	1	1623	tags=11%, list=8%, signal=12%
ADIPOCYTE_PPARG_UP	ADIPOCYTE_PPARG_UP		15	0.3201913	0.81892085	0.71428573	0.9103978	1	886	tags=13%, list=4%, signal=14%
G1PATHWAY	G1PATHWAY		25	0.28623837	0.81852067	0.7357357	0.9102286	1	4046	tags=28%, list=20%, signal=35%
RAS_ONCOGENIC_SIGNATURE	RAS_ONCOGENIC_SIGNATURE		265	0.20565872	0.8178653	0.9018265	0.9105079	1	3773	tags=18%, list=18%, signal=22%
LIZUKA_L0_GR_L1	LIZUKA_L0_GR_L1		15	0.32988316	0.8178578	0.72496027	0.9096031	1	3453	tags=27%, list=17%, signal=32%
AGED_MOUSE_HIPPOCAMPUS_ANY_DN	AGED_MOUSE_HIPPOCAMPUS_ANY_DN		42	0.26274863	0.817668	0.7623907	0.9090351	1	3685	tags=21%, list=18%, signal=26%
CPR_NULL_LIVER_DN	CPR_NULL_LIVER_DN		17	0.31755248	0.8168324	0.723301	0.9096549	1	5978	tags=41%, list=29%, signal=58%
HSA05030_AMYOTROPHIC_LATERAL_SCLEROSIS	HSA05030_AMYOTROPHIC_LATERAL_SCLEROSIS		18	0.30759752	0.8133071	0.73377705	0.9150985	1	3259	tags=28%, list=16%, signal=33%
VERHAAK_AML_NPM1_MUT_VS_WT_UP	VERHAAK_AML_NPM1_MUT_VS_WT_UP		189	0.20914634	0.8130457	0.8860911	0.91465616	1	2799	tags=13%, list=14%, signal=15%
CELLCYCLEPATHWAY	CELLCYCLEPATHWAY		23	0.2937137	0.8112704	0.7281106	0.9168957	1	6159	tags=48%, list=30%, signal=68%
APPEL_IMATINIB_UP	APPEL_IMATINIB_UP		31	0.27724618	0.8106177	0.7595308	0.9171575	1	2543	tags=16%, list=12%, signal=18%
HSA00650_BUTANOATE_METABOLISM	HSA00650_BUTANOATE_METABOLISM		44	0.25726932	0.80990183	0.7967359	0.9175401	1	5481	tags=36%, list=27%, signal=49%
OLDONLY_FIBRO_UP	OLDONLY_FIBRO_UP		36	0.2666578	0.80982804	0.7620438	0.9167475	1	5449	tags=36%, list=26%, signal=49%
LEE_MYC_DN	LEE_MYC_DN		59	0.24079028	0.80910903	0.7994269	0.9171396	1	4153	tags=20%, list=20%, signal=25%
NOS1PATHWAY	NOS1PATHWAY		22	0.29701358	0.8090464	0.74334896	0.916328	1	2704	tags=27%, list=13%, signal=31%
CITED1_KO_WT_UP	CITED1_KO_WT_UP		16	0.31556132	0.80886596	0.73510975	0.91573614	1	1614	tags=13%, list=8%, signal=14%
HDACI_COLON_BUT48HRS_UP	HDACI_COLON_BUT48HRS_UP		96	0.22388025	0.8073506	0.8244681	0.917454	1	4464	tags=23%, list=22%, signal=29%
HSA04612_ANTIGEN_PROCESSING_AND_PRESENTATION	HSA04612_ANTIGEN_PROCESSING_AND_PRESENTATION		75	0.23385926	0.80526865	0.8205841	0.920159	1	1667	tags=11%, list=8%, signal=12%
HSA00150_ANDROGEN_AND_ESTROGEN_METABOLISM	HSA00150_ANDROGEN_AND_ESTROGEN_METABOLISM		44	0.253137	0.8050562	0.77826726	0.9196517	1	4312	tags=25%, list=21%, signal=32%
FRASOR_ER_UP	FRASOR_ER_UP		30	0.26871955	0.80500084	0.7671233	0.9188348	1	4687	tags=27%, list=23%, signal=34%
STRESS_IONIZING_SPECIFIC_UP	STRESS_IONIZING_SPECIFIC_UP		15	0.32534462	0.80453515	0.7323077	0.91874975	1	5520	tags=40%, list=27%, signal=55%
HUMAN_TISSUE_THYMUS	HUMAN_TISSUE_THYMUS		16	0.31684613	0.80343044	0.75	0.9197459	1	6569	tags=38%, list=32%, signal=55%
NI2_MOUSE_UP	NI2_MOUSE_UP		39	0.2630537	0.80326205	0.7846386	0.91911364	1	1113	tags=8%, list=5%, signal=8%
HASLINGER_B_CLL_13Q14	HASLINGER_B_CLL_13Q14		19	0.29934558	0.8026564	0.72391653	0.9192156	1	9000	tags=58%, list=44%, signal=103%
OLDONLY_FIBRO_DN	OLDONLY_FIBRO_DN		53	0.24741091	0.79906386	0.80397725	0.9245697	1	6425	tags=30%, list=31%, signal=44%
CTLA4PATHWAY	CTLA4PATHWAY		18	0.30419847	0.798478	0.7543582	0.92463326	1	452	tags=6%, list=2%, signal=6%
ET743_SARCOMA_72HRS_UP	ET743_SARCOMA_72HRS_UP		66	0.2356737	0.7924824	0.83518004	0.9337056	1	3084	tags=17%, list=15%, signal=20%
GPCRDB_OTHER	GPCRDB_OTHER		58	0.23711507	0.7924359	0.8184397	0.9328614	1	4874	tags=24%, list=24%, signal=32%
HSA04920_ADIPOCYTOKINE_SIGNALING_PATHWAY	HSA04920_ADIPOCYTOKINE_SIGNALING_PATHWAY		72	0.22839521	0.7923285	0.854251	0.9321285	1	5737	tags=35%, list=28%, signal=48%
HSA04660_T_CELL_RECEPTOR_SIGNALING_PATHWAY	HSA04660_T_CELL_RECEPTOR_SIGNALING_PATHWAY		93	0.22006404	0.7911746	0.8525226	0.93302935	1	6550	tags=34%, list=32%, signal=50%
HTERT_UP	HTERT_UP		67	0.23432234	0.79075193	0.8446602	0.93278515	1	3017	tags=16%, list=15%, signal=19%
VEGF_MMMEC_12HRS_UP	VEGF_MMMEC_12HRS_UP		28	0.2719293	0.7902587	0.7769111	0.93263716	1	4208	tags=25%, list=20%, signal=31%
HSC_HSC_ADULT	HSC_HSC_ADULT		299	0.19570199	0.7899792	0.9448198	0.9322097	1	2979	tags=15%, list=14%, signal=17%
HOHENKIRK_MONOCYTE_DEND_UP	HOHENKIRK_MONOCYTE_DEND_UP		106	0.21902172	0.7897145	0.87109375	0.93171215	1	2513	tags=12%, list=12%, signal=14%
NKTPATHWAY	NKTPATHWAY		26	0.27154002	0.78969306	0.7712121	0.93083674	1	1684	tags=12%, list=8%, signal=13%
HEMATOP_STEM_ALL_UP	HEMATOP_STEM_ALL_UP		36	0.25688764	0.78870887	0.79502195	0.93145365	1	4569	tags=25%, list=22%, signal=32%
STRIATED_MUSCLE_CONTRACTION	STRIATED_MUSCLE_CONTRACTION		37	0.25483996	0.78715825	0.7971631	0.93301004	1	3975	tags=22%, list=19%, signal=27%
BRENTANI_SIGNALING	BRENTANI_SIGNALING		178	0.20387357	0.78631103	0.92420536	0.9334754	1	4638	tags=20%, list=23%, signal=26%
XU_CBP_DN	XU_CBP_DN		36	0.25873518	0.78603554	0.78716743	0.93300605	1	5272	tags=36%, list=26%, signal=48%
NI2_LUNG_DN	NI2_LUNG_DN		20	0.28636858	0.7857885	0.8028391	0.9325143	1	3063	tags=20%, list=15%, signal=23%
PENG_RAPAMYCIN_UP	PENG_RAPAMYCIN_UP		154	0.20643032	0.78396124	0.90123457	0.9344341	1	6310	tags=31%, list=31%, signal=44%
FERRANDO_T_CELL_DIFFERENTIATION_PATHWAY	FERRANDO_T_CELL_DIFFERENTIATION_PATHWAY		18	0.29654324	0.7829566	0.7641509	0.9350499	1	3734	tags=22%, list=18%, signal=27%
FLECHNER_KIDNEY_TRANSPLANT_REJECTION_UP	FLECHNER_KIDNEY_TRANSPLANT_REJECTION_UP		86	0.22042295	0.7816104	0.85851645	0.93623495	1	4351	tags=22%, list=21%, signal=28%
ET743_SARCOMA_6HRS_UP	ET743_SARCOMA_6HRS_UP		30	0.26957038	0.7815085	0.8058104	0.9354936	1	3084	tags=20%, list=15%, signal=23%
CITED1_KO_HET_DN	CITED1_KO_HET_DN		30	0.26330346	0.7814215	0.8108926	0.9347163	1	244	tags=7%, list=1%, signal=7%
XPB_TTD-CS_UP	XPB_TTD-CS_UP		26	0.27907735	0.7803449	0.798151	0.93540967	1	5432	tags=35%, list=26%, signal=47%
NTHIPATHWAY	NTHIPATHWAY		21	0.28468704	0.77846193	0.79270315	0.9374083	1	3977	tags=24%, list=19%, signal=29%
IGF_VS_PDGF_DN	IGF_VS_PDGF_DN		43	0.25084984	0.7769826	0.84977907	0.93866843	1	3502	tags=19%, list=17%, signal=22%
HDACI_COLON_TSA48HRS_UP	HDACI_COLON_TSA48HRS_UP		42	0.2452457	0.77679455	0.828816	0.93802893	1	662	tags=7%, list=3%, signal=7%
CHIARETTI_ZAP70_DIFF	CHIARETTI_ZAP70_DIFF		67	0.22652689	0.77606183	0.86938775	0.938242	1	6503	tags=37%, list=32%, signal=54%
YE_INTRAMETASTATIC_HCC_UP	YE_INTRAMETASTATIC_HCC_UP		21	0.27953452	0.7745552	0.81672025	0.9395578	1	3297	tags=24%, list=16%, signal=28%
SANSOM_APC_4_DN	SANSOM_APC_4_DN		68	0.22868864	0.77443194	0.85557085	0.93884903	1	6518	tags=38%, list=32%, signal=56%
HDACI_COLON_CUR24HRS_DN	HDACI_COLON_CUR24HRS_DN		25	0.27593204	0.7741029	0.7934272	0.9383863	1	5547	tags=36%, list=27%, signal=49%
SIG_PIP3_SIGNALING_IN_B_LYMPHOCYTES	SIG_PIP3_SIGNALING_IN_B_LYMPHOCYTES		35	0.25771955	0.7731757	0.8077496	0.9387787	1	2689	tags=17%, list=13%, signal=20%
BECKER_TAMOXIFEN_RESISTANT_DN	BECKER_TAMOXIFEN_RESISTANT_DN		51	0.23874979	0.77097	0.835443	0.9411206	1	4593	tags=31%, list=22%, signal=40%
TH1TH2PATHWAY	TH1TH2PATHWAY		17	0.29879886	0.7687884	0.8022876	0.9433773	1	982	tags=6%, list=5%, signal=6%
ST_WNT_CA2_CYCLIC_GMP_PATHWAY	ST_WNT_CA2_CYCLIC_GMP_PATHWAY		19	0.28988105	0.76846045	0.82371294	0.94298995	1	5845	tags=42%, list=28%, signal=59%
CMV_HCMV_TIMECOURSE_20HRS_DN	CMV_HCMV_TIMECOURSE_20HRS_DN		40	0.24893244	0.7677164	0.82978725	0.9431045	1	4906	tags=23%, list=24%, signal=29%
HTERT_DN	HTERT_DN		70	0.22402072	0.7669171	0.85459536	0.9433316	1	3395	tags=14%, list=16%, signal=17%
IFNALPHA_HCC_UP	IFNALPHA_HCC_UP		29	0.2617675	0.76648045	0.8194234	0.9430632	1	2873	tags=17%, list=14%, signal=20%
CMV_HCMV_TIMECOURSE_8HRS_DN	CMV_HCMV_TIMECOURSE_8HRS_DN		16	0.30212495	0.7662782	0.8006536	0.9424592	1	5227	tags=38%, list=25%, signal=50%
HSA00591_LINOLEIC_ACID_METABOLISM	HSA00591_LINOLEIC_ACID_METABOLISM		31	0.26053166	0.76608706	0.83909774	0.9418506	1	6523	tags=48%, list=32%, signal=71%
ROSS_AML1_ETO	ROSS_AML1_ETO		82	0.21695691	0.76603794	0.8824307	0.9410277	1	3089	tags=13%, list=15%, signal=16%
CERAMIDEPATHWAY	CERAMIDEPATHWAY		22	0.28463802	0.7650222	0.8047619	0.9415794	1	5471	tags=36%, list=27%, signal=49%
CMV_ALL_DN	CMV_ALL_DN		102	0.21224459	0.7567586	0.9043928	0.95199007	1	3417	tags=16%, list=17%, signal=19%
INSULIN_ADIP_SENS_DN	INSULIN_ADIP_SENS_DN		17	0.29840335	0.7562465	0.8131868	0.9517612	1	5426	tags=53%, list=26%, signal=72%
HSA00530_AMINOSUGARS_METABOLISM	HSA00530_AMINOSUGARS_METABOLISM		29	0.26381636	0.7553474	0.84556574	0.9519907	1	3936	tags=24%, list=19%, signal=30%
UV-4NQO_FIBRO_DN	UV-4NQO_FIBRO_DN		28	0.26315647	0.75524414	0.82515335	0.95120054	1	4844	tags=32%, list=24%, signal=42%
CPR_LOW_LIVER_DN	CPR_LOW_LIVER_DN		22	0.27435675	0.7539387	0.82961786	0.9519771	1	5077	tags=32%, list=25%, signal=42%
LU_IL4BCELL	LU_IL4BCELL		66	0.22152784	0.75284094	0.9005376	0.95253617	1	4335	tags=23%, list=21%, signal=29%
CMV_8HRS_UP	CMV_8HRS_UP		32	0.25403246	0.7519402	0.84018266	0.9527364	1	3687	tags=19%, list=18%, signal=23%
GH_AUTOCRINE_UP	GH_AUTOCRINE_UP		219	0.18819527	0.7503544	0.9763247	0.9538982	1	4112	tags=21%, list=20%, signal=25%
HSA05216_THYROID_CANCER	HSA05216_THYROID_CANCER		29	0.25769097	0.74984926	0.8155039	0.9536514	1	1325	tags=10%, list=6%, signal=11%
HSA04930_TYPE_II_DIABETES_MELLITUS	HSA04930_TYPE_II_DIABETES_MELLITUS		42	0.24075942	0.748791	0.8573508	0.9541029	1	6550	tags=40%, list=32%, signal=59%
ALCALAY_AML_NPMC_UP	ALCALAY_AML_NPMC_UP		139	0.19941492	0.7485622	0.93622446	0.95350206	1	4493	tags=22%, list=22%, signal=27%
IDX_TSA_DN_CLUSTER1	IDX_TSA_DN_CLUSTER1		42	0.23436518	0.74646693	0.87694484	0.9551528	1	2779	tags=19%, list=13%, signal=22%
DAVIES_MGUS_MM	DAVIES_MGUS_MM		35	0.24492519	0.7463432	0.8591118	0.9544089	1	3998	tags=20%, list=19%, signal=25%
STRESS_TPA_SPECIFIC_UP	STRESS_TPA_SPECIFIC_UP		42	0.23737267	0.7452539	0.8613569	0.9548682	1	5958	tags=33%, list=29%, signal=47%
PASSERINI_INFLAMMATION	PASSERINI_INFLAMMATION		25	0.2674571	0.7439698	0.848392	0.9555092	1	5585	tags=40%, list=27%, signal=55%
HSA04630_JAK_STAT_SIGNALING_PATHWAY	HSA04630_JAK_STAT_SIGNALING_PATHWAY		151	0.19645116	0.7431171	0.95652175	0.9556307	1	5433	tags=24%, list=26%, signal=32%
ST_ADRENERGIC	ST_ADRENERGIC		33	0.2458715	0.742322	0.85163206	0.95561224	1	4506	tags=24%, list=22%, signal=31%
NI2_MOUSE_DN	NI2_MOUSE_DN		45	0.23313265	0.7416537	0.87716764	0.95552284	1	3928	tags=18%, list=19%, signal=22%
BRCA1KO_MEF_DN	BRCA1KO_MEF_DN		79	0.21099554	0.74011946	0.9164456	0.95642465	1	4164	tags=22%, list=20%, signal=27%
HSA04640_HEMATOPOIETIC_CELL_LINEAGE	HSA04640_HEMATOPOIETIC_CELL_LINEAGE		84	0.209936	0.73919386	0.91298527	0.9566016	1	6273	tags=32%, list=30%, signal=46%
EMT_DN	EMT_DN		54	0.22757106	0.73889893	0.8785311	0.9560369	1	3554	tags=19%, list=17%, signal=22%
GN_CAMP_GRANULOSA_DN	GN_CAMP_GRANULOSA_DN		61	0.21985766	0.7382747	0.89385474	0.9558518	1	4639	tags=26%, list=23%, signal=34%
HSA00361_GAMMA_HEXACHLOROCYCLOHEXANE_DEGRADATION	HSA00361_GAMMA_HEXACHLOROCYCLOHEXANE_DEGRADATION		22	0.2699341	0.73760533	0.8376723	0.955779	1	4822	tags=23%, list=23%, signal=30%
BRUNO_IL3_DN	BRUNO_IL3_DN		63	0.21908374	0.73302394	0.8947368	0.9601031	1	6273	tags=33%, list=30%, signal=48%
GLUTATHIONE_METABOLISM	GLUTATHIONE_METABOLISM		31	0.24898994	0.73245245	0.8592163	0.9598303	1	1597	tags=10%, list=8%, signal=10%
HSA00602_GLYCOSPHINGOLIPID_BIOSYNTHESIS_NEO_LACTOSERIES	HSA00602_GLYCOSPHINGOLIPID_BIOSYNTHESIS_NEO_LACTOSERIES		21	0.26725826	0.730695	0.84661657	0.96091646	1	3779	tags=24%, list=18%, signal=29%
UVC_HIGH_ALL_UP	UVC_HIGH_ALL_UP		19	0.27498418	0.7302593	0.82492113	0.9604962	1	6633	tags=37%, list=32%, signal=54%
ABBUD_LIF_UP	ABBUD_LIF_UP		40	0.23291972	0.7300351	0.88235295	0.95984155	1	4607	tags=23%, list=22%, signal=29%
AGEING_BRAIN_UP	AGEING_BRAIN_UP		208	0.18385063	0.72959065	0.9702735	0.9594161	1	3527	tags=15%, list=17%, signal=18%
CMV_HCMV_TIMECOURSE_48HRS_DN	CMV_HCMV_TIMECOURSE_48HRS_DN		110	0.19953008	0.72827464	0.95555556	0.95996946	1	2654	tags=12%, list=13%, signal=13%
HDACI_COLON_TSA2HRS_DN	HDACI_COLON_TSA2HRS_DN		22	0.26458722	0.72727597	0.8608563	0.9601471	1	1398	tags=14%, list=7%, signal=15%
HSA05217_BASAL_CELL_CARCINOMA	HSA05217_BASAL_CELL_CARCINOMA		53	0.21970065	0.72418416	0.9212377	0.9626076	1	2335	tags=13%, list=11%, signal=15%
TENEDINI_MEGAKARYOCYTIC_GENES	TENEDINI_MEGAKARYOCYTIC_GENES		53	0.2218585	0.72113323	0.9033189	0.9649397	1	2351	tags=13%, list=11%, signal=15%
YAO_P4_KO_VS_WT_UP	YAO_P4_KO_VS_WT_UP		71	0.20995134	0.7184504	0.9331514	0.96672106	1	3518	tags=14%, list=17%, signal=17%
KLEIN_PEL_DN	KLEIN_PEL_DN		58	0.21739312	0.716936	0.91156465	0.9673382	1	4781	tags=26%, list=23%, signal=34%
IGLESIAS_E2FMINUS_UP	IGLESIAS_E2FMINUS_UP		136	0.18983647	0.71673626	0.97461927	0.96662825	1	4259	tags=21%, list=21%, signal=26%
HCC_SURVIVAL_GOOD_VS_POOR_UP	HCC_SURVIVAL_GOOD_VS_POOR_UP		136	0.19126444	0.71579957	0.97622025	0.96671706	1	3917	tags=18%, list=19%, signal=23%
RELAPATHWAY	RELAPATHWAY		16	0.2753605	0.7134635	0.8187599	0.9680556	1	5451	tags=44%, list=26%, signal=59%
TSADAC_HYPERMETH_OVCA_UP	TSADAC_HYPERMETH_OVCA_UP		15	0.28257528	0.7108552	0.851735	0.96971226	1	1918	tags=13%, list=9%, signal=15%
TSA_HEPATOMA_CANCER_DN	TSA_HEPATOMA_CANCER_DN		16	0.27812853	0.710561	0.85736436	0.96908814	1	428	tags=6%, list=2%, signal=6%
HSA04740_OLFACTORY_TRANSDUCTION	HSA04740_OLFACTORY_TRANSDUCTION		31	0.23782709	0.70938087	0.89586526	0.9693388	1	4818	tags=26%, list=23%, signal=34%
LEE_MYC_E2F1_UP	LEE_MYC_E2F1_UP		55	0.21367474	0.7059082	0.92394364	0.9717014	1	3735	tags=16%, list=18%, signal=20%
CK1PATHWAY	CK1PATHWAY		17	0.2787804	0.7052498	0.85384613	0.971413	1	7379	tags=71%, list=36%, signal=110%
HSA00604_GLYCOSPHINGOLIPID_BIOSYNTHESIS_GANGLIOSERIES	HSA00604_GLYCOSPHINGOLIPID_BIOSYNTHESIS_GANGLIOSERIES		16	0.2823842	0.7050636	0.8639344	0.9706851	1	2564	tags=19%, list=12%, signal=21%
LVAD_HEARTFAILURE_UP	LVAD_HEARTFAILURE_UP		89	0.19855814	0.703987	0.97054887	0.9707165	1	7518	tags=42%, list=36%, signal=65%
CHESLER_BRAIN_ONLY_SUBSET	CHESLER_BRAIN_ONLY_SUBSET		23	0.25428665	0.7035618	0.8657407	0.97021216	1	4046	tags=22%, list=20%, signal=27%
HSA04320_DORSO_VENTRAL_AXIS_FORMATION	HSA04320_DORSO_VENTRAL_AXIS_FORMATION		27	0.2504389	0.70079756	0.88148147	0.9717024	1	2894	tags=15%, list=14%, signal=17%
POD1_KO_MOST_DN	POD1_KO_MOST_DN		25	0.24861228	0.7006671	0.88975155	0.9709307	1	5122	tags=24%, list=25%, signal=32%
UVC_HIGH_D1_DN	UVC_HIGH_D1_DN		15	0.27697238	0.70018137	0.8616145	0.97040826	1	5293	tags=27%, list=26%, signal=36%
PROSTAGLANDIN_AND_LEUKOTRIENE_METABOLISM	PROSTAGLANDIN_AND_LEUKOTRIENE_METABOLISM		33	0.23307748	0.69662887	0.9107692	0.9726229	1	1631	tags=9%, list=8%, signal=10%
HSA04670_LEUKOCYTE_TRANSENDOTHELIAL_MIGRATION	HSA04670_LEUKOCYTE_TRANSENDOTHELIAL_MIGRATION		110	0.19227383	0.69508845	0.9779221	0.97299707	1	5632	tags=28%, list=27%, signal=39%
LINDSTEDT_DEND_DN	LINDSTEDT_DEND_DN		65	0.2032003	0.6932887	0.94889504	0.973614	1	5739	tags=25%, list=28%, signal=34%
SHIPP_DLBCL_CURED_UP	SHIPP_DLBCL_CURED_UP		30	0.23408365	0.6924213	0.9204204	0.97341913	1	6915	tags=43%, list=34%, signal=65%
TOB1PATHWAY	TOB1PATHWAY		17	0.27454063	0.69209737	0.86419755	0.9727798	1	452	tags=6%, list=2%, signal=6%
TFF2_KO_UP	TFF2_KO_UP		23	0.25221264	0.68872875	0.8962848	0.97454643	1	4778	tags=35%, list=23%, signal=45%
GPCRS_CLASS_B_SECRETIN_LIKE	GPCRS_CLASS_B_SECRETIN_LIKE		23	0.2462328	0.68765116	0.8852459	0.9744751	1	4105	tags=17%, list=20%, signal=22%
GPCRDB_CLASS_B_SECRETIN_LIKE	GPCRDB_CLASS_B_SECRETIN_LIKE		23	0.2462328	0.6852724	0.88190186	0.9754474	1	4105	tags=17%, list=20%, signal=22%
NADLER_OBESITY_UP	NADLER_OBESITY_UP		52	0.21076809	0.6851347	0.9501385	0.9746684	1	4939	tags=27%, list=24%, signal=35%
LAIRPATHWAY	LAIRPATHWAY		15	0.2761939	0.68492335	0.8666667	0.97394776	1	6132	tags=47%, list=30%, signal=66%
TNFA_NFKB_DEP_UP	TNFA_NFKB_DEP_UP		18	0.25802186	0.6847251	0.88717157	0.9732235	1	3412	tags=28%, list=17%, signal=33%
ZHAN_TONSIL_BONEMARROW	ZHAN_TONSIL_BONEMARROW		41	0.2212959	0.6844792	0.92672414	0.97253865	1	3794	tags=17%, list=18%, signal=21%
ROS_MOUSE_AORTA_DN	ROS_MOUSE_AORTA_DN		76	0.19863762	0.6816625	0.970013	0.973681	1	6273	tags=34%, list=30%, signal=49%
GPCRDB_CLASS_A_RHODOPSIN_LIKE	GPCRDB_CLASS_A_RHODOPSIN_LIKE		174	0.1750493	0.676011	0.9928656	0.9768635	1	7624	tags=38%, list=37%, signal=60%
HDACI_COLON_CLUSTER5	HDACI_COLON_CLUSTER5		23	0.2464242	0.6712928	0.8947368	0.97925025	1	4549	tags=26%, list=22%, signal=33%
DAC_BLADDER_UP	DAC_BLADDER_UP		28	0.23533405	0.66986644	0.9119086	0.9793034	1	3475	tags=18%, list=17%, signal=21%
AS3_FIBRO_DN	AS3_FIBRO_DN		31	0.22481757	0.6688391	0.9235474	0.9791255	1	2378	tags=13%, list=12%, signal=15%
HALMOS_CEBP_DN	HALMOS_CEBP_DN		43	0.21200703	0.6675461	0.94618833	0.9790995	1	1512	tags=9%, list=7%, signal=10%
OLDWERNER_FIBRO_UP	OLDWERNER_FIBRO_UP		25	0.23156658	0.665849	0.9263804	0.9793313	1	5582	tags=32%, list=27%, signal=44%
STEMCELL_COMMON_DN	STEMCELL_COMMON_DN		62	0.19833508	0.66563404	0.96561605	0.9785856	1	5816	tags=29%, list=28%, signal=40%
TGFBETA_EARLY_UP	TGFBETA_EARLY_UP		47	0.20259218	0.656703	0.9692533	0.9830949	1	4274	tags=21%, list=21%, signal=27%
ROSS_CBF	ROSS_CBF		82	0.18351036	0.65035415	0.98406374	0.9857994	1	5802	tags=28%, list=28%, signal=39%
TSA_HEPATOMA_CANCER_UP	TSA_HEPATOMA_CANCER_UP		39	0.2100744	0.64778227	0.9533239	0.9862737	1	6273	tags=33%, list=30%, signal=48%
FERRANDO_TAL1_NEIGHBORS	FERRANDO_TAL1_NEIGHBORS		15	0.25396258	0.63735545	0.9027778	0.99065906	1	6150	tags=27%, list=30%, signal=38%
SIG_IL4RECEPTOR_IN_B_LYPHOCYTES	SIG_IL4RECEPTOR_IN_B_LYPHOCYTES		27	0.22367683	0.63416725	0.9287926	0.99129266	1	3500	tags=15%, list=17%, signal=18%
GPCRS_CLASS_A_RHODOPSIN_LIKE	GPCRS_CLASS_A_RHODOPSIN_LIKE		134	0.16848424	0.6331522	0.99875313	0.9908712	1	5746	tags=26%, list=28%, signal=36%
DAC_FIBRO_UP	DAC_FIBRO_UP		17	0.245752	0.631343	0.9282219	0.9907789	1	6633	tags=41%, list=32%, signal=61%
TAKEDA_NUP8_HOXA9_16D_DN	TAKEDA_NUP8_HOXA9_16D_DN		228	0.15837145	0.6307453	1	0.9901584	1	4675	tags=17%, list=23%, signal=22%
BCRABL_HL60_CDNA_DN	BCRABL_HL60_CDNA_DN		28	0.2167383	0.6258573	0.9632353	0.991353	1	6434	tags=39%, list=31%, signal=57%
HIPPOCAMPUS_DEVELOPMENT_NEONATAL	HIPPOCAMPUS_DEVELOPMENT_NEONATAL		27	0.21940142	0.62476707	0.9570552	0.99094284	1	2877	tags=11%, list=14%, signal=13%
CELL_CYCLE_CHECKPOINT	CELL_CYCLE_CHECKPOINT		24	0.22378129	0.6205269	0.9464832	0.9918441	1	2789	tags=17%, list=14%, signal=19%
DIAB_NEPH_UP	DIAB_NEPH_UP		61	0.18649474	0.6193908	0.98199445	0.99141	1	6415	tags=30%, list=31%, signal=43%
STOSSI_ER_UP	STOSSI_ER_UP		47	0.19357324	0.6175228	0.9862259	0.9912406	1	4678	tags=21%, list=23%, signal=27%
CMV_HCMV_TIMECOURSE_12HRS_UP	CMV_HCMV_TIMECOURSE_12HRS_UP		26	0.21710461	0.61427975	0.947839	0.99155337	1	6132	tags=38%, list=30%, signal=55%
HOGERKORP_ANTI_CD44_UP	HOGERKORP_ANTI_CD44_UP		23	0.2151717	0.6074284	0.9579968	0.99314076	1	6843	tags=48%, list=33%, signal=72%
ROTH_HTERT_DIFF	ROTH_HTERT_DIFF		31	0.20486574	0.60380447	0.96899223	0.99346846	1	6480	tags=39%, list=31%, signal=56%
JECHLINGER_EMT_UP	JECHLINGER_EMT_UP		54	0.18225512	0.5981624	0.9884393	0.994341	1	2552	tags=13%, list=12%, signal=15%
CARIES_PULP_HIGH_UP	CARIES_PULP_HIGH_UP		91	0.1655504	0.5854386	0.9960526	0.9970552	1	5758	tags=21%, list=28%, signal=29%
IFN_ALPHA_UP	IFN_ALPHA_UP		40	0.18929897	0.5842683	0.98658717	0.996483	1	880	tags=8%, list=4%, signal=8%
HUMAN_TISSUE_PLACENTA	HUMAN_TISSUE_PLACENTA		19	0.21950376	0.58051026	0.9678973	0.99649	1	6891	tags=37%, list=33%, signal=55%
ST_JNK_MAPK_PATHWAY	ST_JNK_MAPK_PATHWAY		40	0.18769105	0.58021164	0.99236643	0.9956984	1	5519	tags=28%, list=27%, signal=37%
PASSERINI_OXIDATION	PASSERINI_OXIDATION		19	0.2156491	0.57910997	0.9643411	0.9950981	1	4814	tags=26%, list=23%, signal=34%
HSA04940_TYPE_I_DIABETES_MELLITUS	HSA04940_TYPE_I_DIABETES_MELLITUS		41	0.18740612	0.57276803	0.991342	0.9956313	1	6455	tags=32%, list=31%, signal=46%
LIAN_MYELOID_DIFF_GRANULE	LIAN_MYELOID_DIFF_GRANULE		24	0.20233588	0.5643279	0.97881997	0.9964734	1	271	tags=4%, list=1%, signal=4%
LEE_MYC_TGFA_DN	LEE_MYC_TGFA_DN		63	0.16615479	0.56136894	0.99862635	0.9961424	1	4638	tags=19%, list=23%, signal=25%
STEMPATHWAY	STEMPATHWAY		15	0.22016226	0.553355	0.97678274	0.996708	1	2513	tags=13%, list=12%, signal=15%
MARTINELLI_IFNS_DIFF	MARTINELLI_IFNS_DIFF		21	0.19968244	0.5382199	0.98253965	0.99817324	1	2228	tags=10%, list=11%, signal=11%
PEPTIDE_GPCRS	PEPTIDE_GPCRS		72	0.15654309	0.53587246	0.9986053	0.9975735	1	5682	tags=25%, list=28%, signal=34%
KANG_TERT_UP	KANG_TERT_UP		79	0.15346254	0.53140694	1	0.99728894	1	4285	tags=16%, list=21%, signal=21%
UVC_TTD_8HR_UP	UVC_TTD_8HR_UP		23	0.19426572	0.5281771	0.9868805	0.9968106	1	3219	tags=22%, list=16%, signal=26%
GOLDRATH_CYTOLYTIC	GOLDRATH_CYTOLYTIC		17	0.18443352	0.47428662	0.99229586	1	1	7307	tags=41%, list=35%, signal=64%
KIM_TH_CELLS_DN	KIM_TH_CELLS_DN		15	0.17589226	0.4423189	1	1	1	2143	tags=7%, list=10%, signal=7%
ADIP_HUMAN_DN	ADIP_HUMAN_DN		27	0.15224661	0.42767164	0.9970238	1	1	7196	tags=41%, list=35%, signal=63%
WANG_HOXA9_VS_MEIS1_DN	WANG_HOXA9_VS_MEIS1_DN		23	0.146613	0.3986049	1	0.9996738	1	7413	tags=35%, list=36%, signal=54%
