# Supplementary material for: A Densely Interconnected Genome-Wide Network of MicroRNAs and Oncogenic Pathways Revealed Using Gene Expression Signatures
Source: PLoS Genet. 2011 Dec 15;7(12):e1002415. doi: 10.1371/journal.pgen.1002415 (PMC3240594; doi:10.1371/journal.pgen.1002415)
Supplement: Table S14 — GSEA report for mir-519a transfected STF-3a cells. (XLS) [file pgen.1002415.s016.xls]

Table S14: GSEA report for mir-519a overexpressed STF-3a cells.
NAME	GS<br> follow link to MSigDB	GS DETAILS	SIZE	ES	NES	NOM p-val	FDR q-val	FWER p-val	RANK AT MAX	LEADING EDGE
PENG_RAPAMYCIN_DN	PENG_RAPAMYCIN_DN	Details ...	188	0.66815156	2.5337584	0	0	0	2904	tags=51%, list=14%, signal=58%
PENG_GLUTAMINE_DN	PENG_GLUTAMINE_DN	Details ...	248	0.6371038	2.4977355	0	0	0	3114	tags=50%, list=15%, signal=58%
PENG_LEUCINE_DN	PENG_LEUCINE_DN	Details ...	139	0.66939986	2.4814951	0	0	0	3188	tags=57%, list=15%, signal=67%
TARTE_PLASMA_BLASTIC	TARTE_PLASMA_BLASTIC	Details ...	307	0.5915812	2.3523428	0	0	0	3242	tags=43%, list=16%, signal=51%
SCHUMACHER_MYC_UP	SCHUMACHER_MYC_UP	Details ...	51	0.7271238	2.3422532	0	0	0	2197	tags=53%, list=11%, signal=59%
MRNA_SPLICING	MRNA_SPLICING	Details ...	49	0.67584497	2.1570506	0	0	0	3807	tags=61%, list=18%, signal=75%
BRCA1_OVEREXP_DN	BRCA1_OVEREXP_DN	Details ...	110	0.6017373	2.1438098	0	0	0	3401	tags=45%, list=17%, signal=54%
HSA03050_PROTEASOME	HSA03050_PROTEASOME	Details ...	22	0.79008687	2.127864	0	1.42E-04	0.001	3326	tags=82%, list=16%, signal=97%
CANCER_UNDIFFERENTIATED_META_UP	CANCER_UNDIFFERENTIATED_META_UP	Details ...	67	0.6185778	2.037151	0	9.01E-04	0.007	4163	tags=55%, list=20%, signal=69%
OLDAGE_DN	OLDAGE_DN	Details ...	47	0.6460844	2.0274322	0	9.25E-04	0.008	2946	tags=43%, list=14%, signal=50%
MANALO_HYPOXIA_DN	MANALO_HYPOXIA_DN	Details ...	78	0.59080595	2.0192587	0	9.44E-04	0.009	3722	tags=49%, list=18%, signal=59%
PROTEASOME_DEGRADATION	PROTEASOME_DEGRADATION	Details ...	31	0.6940893	2.0174437	0	8.65E-04	0.009	2427	tags=48%, list=12%, signal=55%
MRNA_PROCESSING_REACTOME	MRNA_PROCESSING_REACTOME	Details ...	108	0.56324464	2.011051	0	7.99E-04	0.009	3956	tags=50%, list=19%, signal=62%
GLYCOGEN	GLYCOGEN	Details ...	19	0.73973316	1.9834217	0	0.001568013	0.019	1996	tags=37%, list=10%, signal=41%
TRANSLATION_FACTORS	TRANSLATION_FACTORS	Details ...	47	0.62430185	1.9713982	0	0.001694017	0.022	2947	tags=43%, list=14%, signal=50%
ZHAN_MULTIPLE_MYELOMA_SUBCLASSES_DIFF	ZHAN_MULTIPLE_MYELOMA_SUBCLASSES_DIFF	Details ...	30	0.6815976	1.9537615	0	0.002455876	0.033	3108	tags=63%, list=15%, signal=74%
BLEO_MOUSE_LYMPH_HIGH_24HRS_DN	BLEO_MOUSE_LYMPH_HIGH_24HRS_DN	Details ...	34	0.66136056	1.9402952	0	0.003269653	0.047	4835	tags=74%, list=23%, signal=96%
HSA00100_BIOSYNTHESIS_OF_STEROIDS	HSA00100_BIOSYNTHESIS_OF_STEROIDS	Details ...	24	0.6911992	1.9203584	0	0.004642941	0.07	3892	tags=58%, list=19%, signal=72%
COLLER_MYC_UP	COLLER_MYC_UP	Details ...	18	0.74641764	1.918837	0	0.004579598	0.072	2787	tags=61%, list=14%, signal=71%
RNA_TRANSCRIPTION_REACTOME	RNA_TRANSCRIPTION_REACTOME	Details ...	37	0.6332512	1.9180763	0	0.004465985	0.074	3586	tags=49%, list=17%, signal=59%
BASSO_REGULATORY_HUBS	BASSO_REGULATORY_HUBS		138	0.52110654	1.9123363	0	0.004695222	0.081	3934	tags=42%, list=19%, signal=52%
BLEO_MOUSE_LYMPH_LOW_24HRS_DN	BLEO_MOUSE_LYMPH_LOW_24HRS_DN		27	0.6727346	1.9017888	0	0.005687292	0.104	3028	tags=52%, list=15%, signal=61%
PROTEASOME	PROTEASOME		17	0.7418125	1.8998299	0	0.005690844	0.109	3072	tags=65%, list=15%, signal=76%
INSULINPATHWAY	INSULINPATHWAY		21	0.70634437	1.8989145	0.001529052	0.005695831	0.114	2021	tags=48%, list=10%, signal=53%
PROTEASOMEPATHWAY	PROTEASOMEPATHWAY		21	0.69863087	1.8971643	0	0.005701498	0.119	3072	tags=62%, list=15%, signal=73%
VEGFPATHWAY	VEGFPATHWAY		27	0.66349304	1.8786012	0	0.008013829	0.171	3144	tags=48%, list=15%, signal=57%
CHOLESTEROL_BIOSYNTHESIS	CHOLESTEROL_BIOSYNTHESIS		15	0.758428	1.87275	0	0.008661184	0.189	3508	tags=73%, list=17%, signal=88%
UVB_NHEK3_C0	UVB_NHEK3_C0		82	0.54360193	1.863626	0	0.00993078	0.218	3326	tags=43%, list=16%, signal=51%
SERUM_FIBROBLAST_CORE_UP	SERUM_FIBROBLAST_CORE_UP		202	0.48415354	1.8594818	0	0.0107475	0.237	3232	tags=36%, list=16%, signal=42%
GENOTOXINS_ALL_4HRS_REG	GENOTOXINS_ALL_4HRS_REG		26	0.66665334	1.8561151	0	0.010852378	0.245	4270	tags=58%, list=21%, signal=73%
HCC_SURVIVAL_GOOD_VS_POOR_DN	HCC_SURVIVAL_GOOD_VS_POOR_DN		129	0.5081089	1.8526089	0	0.011211978	0.256	2989	tags=40%, list=15%, signal=47%
HSA00532_CHONDROITIN_SULFATE_BIOSYNTHESIS	HSA00532_CHONDROITIN_SULFATE_BIOSYNTHESIS		16	0.7383615	1.844628	0	0.012639865	0.293	1816	tags=44%, list=9%, signal=48%
MYC_ONCOGENIC_SIGNATURE	MYC_ONCOGENIC_SIGNATURE		212	0.47779468	1.843293	0	0.012500997	0.3	4143	tags=35%, list=20%, signal=43%
STEMCELL_COMMON_UP	STEMCELL_COMMON_UP		180	0.486654	1.8408952	0	0.012576982	0.305	4394	tags=48%, list=21%, signal=60%
IRS1_KO_ADIP_UP	IRS1_KO_ADIP_UP		96	0.51778907	1.8358326	0	0.013473023	0.337	3887	tags=40%, list=19%, signal=49%
BHATTACHARYA_ESC_UP	BHATTACHARYA_ESC_UP		62	0.5507226	1.8356166	0	0.0131311	0.338	4720	tags=53%, list=23%, signal=69%
ET743_SARCOMA_72HRS_DN	ET743_SARCOMA_72HRS_DN		222	0.477664	1.8339293	0	0.013373235	0.349	4872	tags=48%, list=24%, signal=62%
CHANG_SERUM_RESPONSE_UP	CHANG_SERUM_RESPONSE_UP		148	0.48832887	1.8310678	0	0.013786172	0.364	2595	tags=35%, list=13%, signal=40%
CROONQUIST_IL6_RAS_DN	CROONQUIST_IL6_RAS_DN		24	0.65711087	1.8198438	0	0.016171968	0.425	2946	tags=46%, list=14%, signal=53%
OLDWERNER_FIBRO_DN	OLDWERNER_FIBRO_DN		105	0.5129685	1.8198344	0	0.01576767	0.425	3782	tags=37%, list=18%, signal=45%
MENSSEN_MYC_UP	MENSSEN_MYC_UP		31	0.6306465	1.8186325	0	0.015609474	0.429	2278	tags=48%, list=11%, signal=54%
CANCER_NEOPLASTIC_META_UP	CANCER_NEOPLASTIC_META_UP		61	0.56088215	1.8180132	0	0.015374635	0.431	2787	tags=41%, list=14%, signal=47%
HSA04110_CELL_CYCLE	HSA04110_CELL_CYCLE		110	0.5084168	1.815969	0	0.01539332	0.44	3781	tags=38%, list=18%, signal=47%
ET743_SARCOMA_48HRS_DN	ET743_SARCOMA_48HRS_DN		188	0.47454515	1.8106064	0	0.016392015	0.47	3597	tags=40%, list=17%, signal=48%
LI_FETAL_VS_WT_KIDNEY_DN	LI_FETAL_VS_WT_KIDNEY_DN		159	0.481284	1.8094133	0	0.016517155	0.481	3847	tags=37%, list=19%, signal=45%
ET743_SARCOMA_DN	ET743_SARCOMA_DN		269	0.46281412	1.8077571	0	0.016511966	0.49	3597	tags=36%, list=17%, signal=44%
IRITANI_ADPROX_LYMPH	IRITANI_ADPROX_LYMPH		125	0.49856466	1.8041005	0	0.017019188	0.51	4189	tags=37%, list=20%, signal=46%
IRITANI_ADPROX_UP	IRITANI_ADPROX_UP		26	0.6343357	1.8013186	0.001494768	0.017434297	0.526	3838	tags=54%, list=19%, signal=66%
SERUM_FIBROBLAST_CELLCYCLE	SERUM_FIBROBLAST_CELLCYCLE		136	0.48754767	1.8000336	0	0.017501898	0.534	3070	tags=35%, list=15%, signal=41%
SANSOM_APC_LOSS5_UP	SANSOM_APC_LOSS5_UP		79	0.5228443	1.7956312	0	0.018198434	0.56	2974	tags=30%, list=14%, signal=35%
PGC	PGC		344	0.44996944	1.7939752	0	0.018158752	0.567	2752	tags=30%, list=13%, signal=34%
MRNA_PROCESSING	MRNA_PROCESSING		42	0.57224196	1.7922125	0	0.018189836	0.572	3770	tags=52%, list=18%, signal=64%
ADIP_DIFF_CLUSTER3	ADIP_DIFF_CLUSTER3		33	0.61056733	1.7872566	0	0.018942263	0.596	4142	tags=58%, list=20%, signal=72%
TSA_CD4_UP	TSA_CD4_UP		25	0.6483295	1.7803653	0.003030303	0.020438151	0.626	349	tags=28%, list=2%, signal=28%
SHIPP_FL_VS_DLBCL_DN	SHIPP_FL_VS_DLBCL_DN		34	0.61049354	1.7794437	0.001455604	0.020318855	0.629	2567	tags=56%, list=12%, signal=64%
BCNU_GLIOMA_NOMGMT_48HRS_DN	BCNU_GLIOMA_NOMGMT_48HRS_DN		31	0.6133163	1.7767333	0.001436782	0.020807542	0.641	3303	tags=35%, list=16%, signal=42%
PRMT5_KD_UP	PRMT5_KD_UP		183	0.4654573	1.7734144	0	0.021236638	0.654	3326	tags=35%, list=16%, signal=41%
IGFR_IR_UP	IGFR_IR_UP		18	0.6690495	1.7705915	0.00617284	0.021630116	0.669	1308	tags=39%, list=6%, signal=41%
HOFFMANN_BIVSBII_BI_TABLE2	HOFFMANN_BIVSBII_BI_TABLE2		197	0.4658692	1.7698667	0	0.021500824	0.674	4415	tags=39%, list=21%, signal=49%
HUMAN_MITODB_6_2002	HUMAN_MITODB_6_2002		382	0.44063723	1.7674848	0	0.021781512	0.684	2964	tags=30%, list=14%, signal=35%
SHEPARD_CRASH_AND_BURN_MUT_VS_WT_UP	SHEPARD_CRASH_AND_BURN_MUT_VS_WT_UP		153	0.47429058	1.7585052	0	0.024182085	0.728	3001	tags=33%, list=15%, signal=39%
UVB_NHEK3_ALL	UVB_NHEK3_ALL		393	0.4377626	1.7522968	0	0.025662994	0.753	3326	tags=31%, list=16%, signal=37%
HSA01030_GLYCAN_STRUCTURES_BIOSYNTHESIS_1	HSA01030_GLYCAN_STRUCTURES_BIOSYNTHESIS_1		109	0.48591655	1.7507528	0	0.025885323	0.764	2530	tags=26%, list=12%, signal=29%
INOS_ALL_DN	INOS_ALL_DN		77	0.5135556	1.7499822	0	0.025698196	0.765	4406	tags=38%, list=21%, signal=48%
ARGININE_AND_PROLINE_METABOLISM	ARGININE_AND_PROLINE_METABOLISM		42	0.56302065	1.7479645	0	0.026124198	0.77	4073	tags=52%, list=20%, signal=65%
CMV_HCMV_TIMECOURSE_24HRS_UP	CMV_HCMV_TIMECOURSE_24HRS_UP		72	0.5127736	1.743826	0	0.027541446	0.806	2738	tags=33%, list=13%, signal=38%
IGF1PATHWAY	IGF1PATHWAY		20	0.65060276	1.7431945	0.003100775	0.027338322	0.808	3021	tags=45%, list=15%, signal=53%
BRCA_PROGNOSIS_NEG	BRCA_PROGNOSIS_NEG		95	0.4936472	1.7349324	0.001287001	0.029995995	0.839	2087	tags=25%, list=10%, signal=28%
MYC_TARGETS	MYC_TARGETS		40	0.5721497	1.7329572	0.002932551	0.030232916	0.846	4451	tags=50%, list=22%, signal=64%
UVB_NHEK3_C1	UVB_NHEK3_C1		57	0.5376348	1.729615	0.001362398	0.031111808	0.855	2071	tags=32%, list=10%, signal=35%
CMV_HCMV_TIMECOURSE_16HRS_UP	CMV_HCMV_TIMECOURSE_16HRS_UP		57	0.53032964	1.7238673	0	0.033087347	0.871	4233	tags=46%, list=21%, signal=57%
ZELLER_MYC_UP	ZELLER_MYC_UP		23	0.6321394	1.7234793	0.002989537	0.03278873	0.872	2596	tags=43%, list=13%, signal=50%
UVB_SCC_UP	UVB_SCC_UP		87	0.4960173	1.7192388	0	0.034244936	0.889	4011	tags=40%, list=19%, signal=50%
ET743_SARCOMA_24HRS_DN	ET743_SARCOMA_24HRS_DN		110	0.48560527	1.7182412	0	0.03422317	0.892	3568	tags=41%, list=17%, signal=49%
HG_PROGERIA_DN	HG_PROGERIA_DN		25	0.61996174	1.7179534	0.004601227	0.033842698	0.892	1910	tags=32%, list=9%, signal=35%
HYPOXIA_RCC_NOVHL_UP	HYPOXIA_RCC_NOVHL_UP		66	0.5178955	1.7172233	0.001347709	0.03374739	0.897	3492	tags=35%, list=17%, signal=42%
GENOTOXINS_ALL_24HRS_REG	GENOTOXINS_ALL_24HRS_REG		28	0.60288554	1.7158939	0.003072197	0.03407772	0.901	2005	tags=32%, list=10%, signal=36%
UVC_HIGH_ALL_DN	UVC_HIGH_ALL_DN		296	0.43270227	1.7152152	0	0.033864055	0.903	3426	tags=29%, list=17%, signal=35%
PARK_MSCS_DIFF	PARK_MSCS_DIFF		31	0.5950649	1.714752	0.00143472	0.033743102	0.904	1647	tags=29%, list=8%, signal=32%
UEDA_MOUSE_LIVER	UEDA_MOUSE_LIVER		133	0.4675942	1.7132057	0	0.033958282	0.908	3934	tags=32%, list=19%, signal=39%
EGFPATHWAY	EGFPATHWAY		27	0.61481607	1.7094553	0.004594181	0.03491391	0.913	4225	tags=44%, list=21%, signal=56%
ZHAN_MM_CD138_PR_VS_REST	ZHAN_MM_CD138_PR_VS_REST		49	0.5360131	1.708838	0	0.03479849	0.915	3462	tags=47%, list=17%, signal=56%
MITOCHONDRIA	MITOCHONDRIA		391	0.42395294	1.7075151	0	0.034925137	0.917	3208	tags=30%, list=16%, signal=35%
FALT_BCLL_UP	FALT_BCLL_UP		45	0.5492972	1.7071679	0.002877698	0.034647197	0.919	5944	tags=53%, list=29%, signal=75%
GLEEVECPATHWAY	GLEEVECPATHWAY		22	0.6292658	1.7026532	0.011887073	0.036352795	0.928	3021	tags=36%, list=15%, signal=43%
HSA04520_ADHERENS_JUNCTION	HSA04520_ADHERENS_JUNCTION		75	0.4968542	1.6980904	0	0.03819571	0.94	4808	tags=39%, list=23%, signal=50%
CMV_HCMV_TIMECOURSE_20HRS_UP	CMV_HCMV_TIMECOURSE_20HRS_UP		84	0.4933445	1.697141	0	0.038116027	0.942	2596	tags=29%, list=13%, signal=33%
O6BG_RESIST_MEDULLOBLASTOMA_DN	O6BG_RESIST_MEDULLOBLASTOMA_DN		51	0.5339796	1.696223	0.001443001	0.03811867	0.946	3988	tags=41%, list=19%, signal=51%
PITUITARY_FETAL_UP	PITUITARY_FETAL_UP		17	0.6585411	1.6932197	0.007961784	0.03903293	0.948	3071	tags=47%, list=15%, signal=55%
HOFMANN_MANTEL_LYMPHOMA_VS_LYMPH_NODES_UP	HOFMANN_MANTEL_LYMPHOMA_VS_LYMPH_NODES_UP		49	0.52827275	1.6887031	0.001356852	0.041074526	0.958	3213	tags=35%, list=16%, signal=41%
RIBOSOMAL_PROTEINS	RIBOSOMAL_PROTEINS		96	0.48014694	1.6863286	0	0.04177139	0.963	5415	tags=55%, list=26%, signal=75%
UVC_HIGH_D5_DN	UVC_HIGH_D5_DN		36	0.55900717	1.6836342	0.007122507	0.04264313	0.967	2566	tags=33%, list=12%, signal=38%
SASAKI_TCELL_LYMPHOMA_VS_CD4_UP	SASAKI_TCELL_LYMPHOMA_VS_CD4_UP		168	0.44591787	1.6834294	0	0.042321518	0.967	3245	tags=32%, list=16%, signal=37%
LIZUKA_L0_SM_L1	LIZUKA_L0_SM_L1		19	0.64833736	1.6833761	0.003100775	0.041920904	0.967	3428	tags=53%, list=17%, signal=63%
PARK_RARALPHA_MOD	PARK_RARALPHA_MOD		61	0.51493603	1.6806418	0.001375516	0.04298443	0.97	3672	tags=36%, list=18%, signal=44%
SASAKI_ATL_UP	SASAKI_ATL_UP		168	0.44591787	1.6775733	0	0.04432433	0.974	3245	tags=32%, list=16%, signal=37%
BRCA1_SW480_UP	BRCA1_SW480_UP		25	0.60466295	1.6679318	0.007309942	0.049075745	0.986	5075	tags=56%, list=25%, signal=74%
GAY_YY1_DN	GAY_YY1_DN		243	0.42791623	1.667637	0	0.048728872	0.986	3389	tags=30%, list=16%, signal=36%
CPR_NULL_LIVER_UP	CPR_NULL_LIVER_UP		33	0.5646528	1.6673049	0.001402525	0.04835438	0.986	3511	tags=36%, list=17%, signal=44%
SMITH_HTERT_UP	SMITH_HTERT_UP		102	0.46476188	1.6670771	0.001310616	0.048044972	0.986	3110	tags=29%, list=15%, signal=34%
AGUIRRE_PANCREAS_CHR8	AGUIRRE_PANCREAS_CHR8		61	0.50392026	1.667036	0.004115226	0.047592126	0.986	3488	tags=36%, list=17%, signal=43%
HEARTFAILURE_VENTRICLE_DN	HEARTFAILURE_VENTRICLE_DN		67	0.49961066	1.6659869	0.001355014	0.047853768	0.987	3919	tags=40%, list=19%, signal=50%
ELONGINA_KO_DN	ELONGINA_KO_DN		177	0.43811014	1.664956	0	0.04798677	0.987	4021	tags=33%, list=20%, signal=40%
PDGFPATHWAY	PDGFPATHWAY		27	0.5945585	1.6639807	0.002985075	0.04807133	0.987	4225	tags=44%, list=21%, signal=56%
HSA05131_PATHOGENIC_ESCHERICHIA_COLI_INFECTION_EPEC	HSA05131_PATHOGENIC_ESCHERICHIA_COLI_INFECTION_EPEC		42	0.5360573	1.6633104	0.005617978	0.048032038	0.989	4366	tags=43%, list=21%, signal=54%
IDX_TSA_UP_CLUSTER5	IDX_TSA_UP_CLUSTER5		104	0.472879	1.6630028	0.001243781	0.047710784	0.989	4170	tags=43%, list=20%, signal=54%
KANNAN_P53_DN	KANNAN_P53_DN		15	0.6794498	1.654882	0.00483871	0.0520398	0.991	4364	tags=60%, list=21%, signal=76%
FERNANDEZ_MYC_TARGETS	FERNANDEZ_MYC_TARGETS		178	0.4367041	1.6535864	0	0.052268166	0.991	4449	tags=37%, list=22%, signal=47%
MOREAUX_TACI_HI_IN_PPC_UP	MOREAUX_TACI_HI_IN_PPC_UP		73	0.49354854	1.6527945	0.00131406	0.052287053	0.991	3059	tags=38%, list=15%, signal=45%
HSA05130_PATHOGENIC_ESCHERICHIA_COLI_INFECTION_EHEC	HSA05130_PATHOGENIC_ESCHERICHIA_COLI_INFECTION_EHEC		42	0.5360573	1.6471238	0.005594406	0.055296656	0.992	4366	tags=43%, list=21%, signal=54%
CROONQUIST_IL6_STARVE_UP	CROONQUIST_IL6_STARVE_UP		33	0.55603856	1.6465359	0.008784773	0.0550598	0.992	3227	tags=45%, list=16%, signal=54%
BRCA1_OVEREXP_PROSTATE_UP	BRCA1_OVEREXP_PROSTATE_UP		159	0.43754438	1.6455357	0	0.055260308	0.992	4473	tags=36%, list=22%, signal=45%
TARTE_PC	TARTE_PC		80	0.48600754	1.6448117	0	0.055201657	0.992	2713	tags=30%, list=13%, signal=34%
GH_GHRHR_KO_6HRS_DN	GH_GHRHR_KO_6HRS_DN		34	0.5596263	1.6443582	0.002985075	0.054931123	0.992	3608	tags=44%, list=18%, signal=53%
AGUIRRE_PANCREAS_CHR12	AGUIRRE_PANCREAS_CHR12		59	0.49845043	1.6440566	0.004048583	0.05468554	0.994	1872	tags=29%, list=9%, signal=32%
CELL_CYCLE	CELL_CYCLE		78	0.47741076	1.6409415	0.002702703	0.056016967	0.997	3780	tags=36%, list=18%, signal=44%
HSA05110_CHOLERA_INFECTION	HSA05110_CHOLERA_INFECTION		40	0.529678	1.6367757	0.004405286	0.05801427	0.998	4819	tags=48%, list=23%, signal=62%
REOVIRUS_HEK293_DN	REOVIRUS_HEK293_DN		230	0.42353755	1.6342443	0	0.059146363	0.998	4522	tags=35%, list=22%, signal=45%
HSA00790_FOLATE_BIOSYNTHESIS	HSA00790_FOLATE_BIOSYNTHESIS		39	0.53443354	1.6336449	0.014084507	0.058941036	0.998	4687	tags=46%, list=23%, signal=60%
HBX_NL_UP	HBX_NL_UP		22	0.5929238	1.6316402	0.015015015	0.05980111	0.998	511	tags=23%, list=2%, signal=23%
HDACI_COLON_CUR24HRS_UP	HDACI_COLON_CUR24HRS_UP		37	0.53853756	1.6257446	0.011661808	0.063219555	0.998	5933	tags=62%, list=29%, signal=87%
SPRYPATHWAY	SPRYPATHWAY		18	0.62249136	1.6239728	0.010622155	0.06408645	0.998	3224	tags=39%, list=16%, signal=46%
GHPATHWAY	GHPATHWAY		27	0.57177794	1.6233737	0.010416667	0.06406795	0.999	4281	tags=48%, list=21%, signal=61%
IL6PATHWAY	IL6PATHWAY		21	0.61302507	1.619095	0.004559271	0.06654669	0.999	4803	tags=52%, list=23%, signal=68%
LEI_MYB_REGULATED_GENES	LEI_MYB_REGULATED_GENES		317	0.40758404	1.6154113	0	0.06889248	0.999	3184	tags=27%, list=15%, signal=31%
JAIN_NEMO_DIFF	JAIN_NEMO_DIFF		75	0.4728918	1.611363	0.001344086	0.071348496	0.999	2318	tags=25%, list=11%, signal=28%
NGFPATHWAY	NGFPATHWAY		19	0.61257243	1.6097568	0.009677419	0.072002366	0.999	3144	tags=42%, list=15%, signal=50%
HOFMANN_MDS_CD34_LOW_RISK	HOFMANN_MDS_CD34_LOW_RISK		50	0.50337017	1.6066798	0.007246377	0.073818915	0.999	3835	tags=32%, list=19%, signal=39%
EPOPATHWAY	EPOPATHWAY		19	0.61606765	1.6054037	0.012383901	0.074172646	0.999	3144	tags=42%, list=15%, signal=50%
HSA00330_ARGININE_AND_PROLINE_METABOLISM	HSA00330_ARGININE_AND_PROLINE_METABOLISM		33	0.54145044	1.6042016	0.004451039	0.07440655	0.999	4073	tags=52%, list=20%, signal=64%
WELCSH_BRCA_UP	WELCSH_BRCA_UP		39	0.53540504	1.603164	0.007122507	0.07467203	0.999	2346	tags=36%, list=11%, signal=40%
SANA_IFNG_ENDOTHELIAL_DN	SANA_IFNG_ENDOTHELIAL_DN		86	0.462191	1.6027178	0.001312336	0.0744224	0.999	4217	tags=42%, list=20%, signal=52%
IDX_TSA_UP_CLUSTER1	IDX_TSA_UP_CLUSTER1		25	0.580857	1.5989325	0.013333334	0.07691975	0.999	3835	tags=40%, list=19%, signal=49%
FLOTHO_CASP8AP2_MRD_DIFF	FLOTHO_CASP8AP2_MRD_DIFF		84	0.46489763	1.5978146	0.001317523	0.07722941	0.999	2188	tags=26%, list=11%, signal=29%
IDX_TSA_UP_CLUSTER3	IDX_TSA_UP_CLUSTER3		88	0.45961872	1.5973048	0.002574003	0.07712266	0.999	2969	tags=33%, list=14%, signal=38%
AGED_MOUSE_HYPOTH_UP	AGED_MOUSE_HYPOTH_UP		44	0.51418847	1.5964837	0.012987013	0.07723706	0.999	2248	tags=36%, list=11%, signal=41%
ZUCCHI_EPITHELIAL_UP	ZUCCHI_EPITHELIAL_UP		42	0.51501966	1.5943352	0.008645534	0.07840886	0.999	4329	tags=45%, list=21%, signal=57%
ROME_INSULIN_2F_UP	ROME_INSULIN_2F_UP		185	0.417007	1.5927495	0	0.07923869	0.999	2939	tags=30%, list=14%, signal=35%
BRENTANI_CELL_CYCLE	BRENTANI_CELL_CYCLE		81	0.46322435	1.5925232	0.001303781	0.07881868	0.999	3227	tags=31%, list=16%, signal=36%
HSC_LATEPROGENITORS_SHARED	HSC_LATEPROGENITORS_SHARED		456	0.39047065	1.5913463	0	0.07942229	0.999	2609	tags=23%, list=13%, signal=26%
HEARTFAILURE_ATRIA_DN	HEARTFAILURE_ATRIA_DN		111	0.44010168	1.5873168	0.00125	0.08217469	1	4038	tags=36%, list=20%, signal=45%
OLD_FIBRO_DN	OLD_FIBRO_DN		158	0.42295188	1.5866784	0	0.08206849	1	3782	tags=29%, list=18%, signal=35%
HSC_LATEPROGENITORS_FETAL	HSC_LATEPROGENITORS_FETAL		464	0.3895058	1.5859493	0	0.082160495	1	2609	tags=23%, list=13%, signal=26%
HOUSTIS_ROS	HOUSTIS_ROS		30	0.5488411	1.5830086	0.017804155	0.08408691	1	5731	tags=57%, list=28%, signal=78%
HSA00670_ONE_CARBON_POOL_BY_FOLATE	HSA00670_ONE_CARBON_POOL_BY_FOLATE		15	0.6399347	1.5805538	0.02124431	0.085569985	1	2461	tags=40%, list=12%, signal=45%
HIF1_TARGETS	HIF1_TARGETS		36	0.53831786	1.5798978	0.007246377	0.085603446	1	4073	tags=44%, list=20%, signal=55%
HSA00510_N_GLYCAN_BIOSYNTHESIS	HSA00510_N_GLYCAN_BIOSYNTHESIS		39	0.52075046	1.5795648	0.008658009	0.08524314	1	5126	tags=46%, list=25%, signal=61%
P21_MIDDLE_DN	P21_MIDDLE_DN		15	0.64364743	1.5788189	0.029641185	0.085278094	1	2861	tags=47%, list=14%, signal=54%
GOLUB_ALL_VS_AML_DN	GOLUB_ALL_VS_AML_DN		16	0.62746274	1.5774696	0.021207178	0.0857098	1	2177	tags=31%, list=11%, signal=35%
HSC_LATEPROGENITORS_ADULT	HSC_LATEPROGENITORS_ADULT		463	0.3874337	1.5759112	0	0.08643782	1	2609	tags=23%, list=13%, signal=26%
GOLDRATH_HP	GOLDRATH_HP		147	0.42587468	1.5757581	0	0.08595764	1	2957	tags=30%, list=14%, signal=35%
CMV_HCMV_TIMECOURSE_ALL_UP	CMV_HCMV_TIMECOURSE_ALL_UP		464	0.38702577	1.5746602	0	0.08619378	1	3885	tags=30%, list=19%, signal=36%
FLECHNER_KIDNEY_TRANSPLANT_WELL_PBL_UP	FLECHNER_KIDNEY_TRANSPLANT_WELL_PBL_UP		153	0.42234007	1.5732622	0.001191895	0.08684235	1	4282	tags=38%, list=21%, signal=47%
DOX_RESIST_GASTRIC_UP	DOX_RESIST_GASTRIC_UP		44	0.5054188	1.5722592	0.008426966	0.08712816	1	2835	tags=36%, list=14%, signal=42%
INOS_ALL_UP	INOS_ALL_UP		53	0.4902886	1.5711745	0.005780347	0.087552495	1	3663	tags=40%, list=18%, signal=48%
LYSINE_DEGRADATION	LYSINE_DEGRADATION		30	0.5342656	1.567636	0.024169184	0.090248205	1	3446	tags=40%, list=17%, signal=48%
BRCA_BRCA1_POS	BRCA_BRCA1_POS		106	0.43679133	1.5664564	0	0.09060356	1	5401	tags=43%, list=26%, signal=59%
ALZHEIMERS_INCIPIENT_DN	ALZHEIMERS_INCIPIENT_DN		144	0.4220295	1.5648732	0.003584229	0.09169814	1	3202	tags=28%, list=16%, signal=33%
HSA03022_BASAL_TRANSCRIPTION_FACTORS	HSA03022_BASAL_TRANSCRIPTION_FACTORS		31	0.5372739	1.5638617	0.017699115	0.09199044	1	3619	tags=52%, list=18%, signal=63%
ADIP_DIFF_CLUSTER4	ADIP_DIFF_CLUSTER4		34	0.5404596	1.5629666	0.00882353	0.09221455	1	3162	tags=53%, list=15%, signal=62%
HYPOXIA_REG_UP	HYPOXIA_REG_UP		38	0.5185487	1.5589275	0.015850144	0.095068365	1	3247	tags=29%, list=16%, signal=34%
ADIP_VS_FIBRO_DN	ADIP_VS_FIBRO_DN		27	0.5455385	1.5582455	0.020440252	0.094961464	1	4866	tags=44%, list=24%, signal=58%
TSADAC_PANC50_UP	TSADAC_PANC50_UP		42	0.50927794	1.5579382	0.005797102	0.094635874	1	6605	tags=55%, list=32%, signal=80%
CMV_IE86_UP	CMV_IE86_UP		49	0.49209842	1.5564713	0.012747875	0.09543883	1	3780	tags=47%, list=18%, signal=57%
CALRES_MOUSE_NEOCORTEX_DN	CALRES_MOUSE_NEOCORTEX_DN		66	0.46522376	1.5561413	0.005347594	0.09526152	1	5203	tags=39%, list=25%, signal=53%
IGF1_NIH3T3_UP	IGF1_NIH3T3_UP		35	0.52594	1.5561166	0.0129683	0.094701596	1	5638	tags=46%, list=27%, signal=63%
VANTVEER_BREAST_OUTCOME_GOOD_VS_POOR_DN	VANTVEER_BREAST_OUTCOME_GOOD_VS_POOR_DN		64	0.46224132	1.5539917	0.00538358	0.09592505	1	4011	tags=36%, list=19%, signal=44%
GH_GHRHR_KO_24HRS_DN	GH_GHRHR_KO_24HRS_DN		172	0.4100103	1.5512112	0.001165501	0.09808307	1	4404	tags=37%, list=21%, signal=47%
TPOPATHWAY	TPOPATHWAY		23	0.5704177	1.5501525	0.02489019	0.09849163	1	4803	tags=48%, list=23%, signal=62%
CHESLER_BRAIN_CIS_GENES	CHESLER_BRAIN_CIS_GENES		57	0.47438243	1.5499309	0.004172462	0.0981642	1	3166	tags=28%, list=15%, signal=33%
MUNSHI_MM_VS_PCS_UP	MUNSHI_MM_VS_PCS_UP		77	0.45470282	1.5497434	0.006402049	0.09779427	1	4167	tags=32%, list=20%, signal=41%
INSULIN_SIGNALING	INSULIN_SIGNALING		98	0.43568414	1.5489191	0.006426735	0.09797564	1	3021	tags=27%, list=15%, signal=31%
SIG_INSULIN_RECEPTOR_PATHWAY_IN_CARDIAC_MYOCYTES	SIG_INSULIN_RECEPTOR_PATHWAY_IN_CARDIAC_MYOCYTES		51	0.47899637	1.5487744	0.011299435	0.097571775	1	4803	tags=37%, list=23%, signal=48%
GERY_CEBP_TARGETS	GERY_CEBP_TARGETS		111	0.42764303	1.5472509	0.005018821	0.09837327	1	2865	tags=25%, list=14%, signal=29%
GREENBAUM_E2A_UP	GREENBAUM_E2A_UP		33	0.5308497	1.5450274	0.01857585	0.09988664	1	2946	tags=36%, list=14%, signal=42%
BRCA1_OVEREXP_PROSTATE_DN	BRCA1_OVEREXP_PROSTATE_DN		78	0.45016629	1.5434109	0.005312085	0.100854546	1	4211	tags=37%, list=20%, signal=47%
IDX_TSA_UP_CLUSTER2	IDX_TSA_UP_CLUSTER2		60	0.4788173	1.5429128	0.013513514	0.100796975	1	4001	tags=37%, list=19%, signal=45%
WALLACE_JAK2_DIFF	WALLACE_JAK2_DIFF		30	0.529591	1.5421879	0.017441861	0.10091019	1	3867	tags=53%, list=19%, signal=66%
BUTANOATE_METABOLISM	BUTANOATE_METABOLISM		27	0.5436476	1.5419875	0.02764977	0.1005153	1	4666	tags=59%, list=23%, signal=77%
VHL_NORMAL_UP	VHL_NORMAL_UP		438	0.38009915	1.5411611	0	0.10093641	1	4026	tags=31%, list=20%, signal=37%
IL2PATHWAY	IL2PATHWAY		22	0.5700603	1.538521	0.031437125	0.10304235	1	3021	tags=32%, list=15%, signal=37%
ET743_RESIST_DN	ET743_RESIST_DN		40	0.49913195	1.5384231	0.010057472	0.10259145	1	3834	tags=38%, list=19%, signal=46%
P21_ANY_DN	P21_ANY_DN		35	0.52035105	1.537828	0.016081871	0.102588065	1	2185	tags=34%, list=11%, signal=38%
NEMETH_TNF_UP	NEMETH_TNF_UP		80	0.44549304	1.5371563	0.011795544	0.1027254	1	4301	tags=33%, list=21%, signal=41%
HYPOPHYSECTOMY_RAT_DN	HYPOPHYSECTOMY_RAT_DN		49	0.4814439	1.5357735	0.018817205	0.1034936	1	2966	tags=31%, list=14%, signal=36%
RIBAVIRIN_RSV_UP	RIBAVIRIN_RSV_UP		22	0.5731687	1.5355607	0.010954617	0.10312502	1	4741	tags=50%, list=23%, signal=65%
UV_UNIQUE_FIBRO_UP	UV_UNIQUE_FIBRO_UP		22	0.56959414	1.5336034	0.021148037	0.10434153	1	2135	tags=27%, list=10%, signal=30%
MOREAUX_TACI_HI_VS_LOW_DN	MOREAUX_TACI_HI_VS_LOW_DN		170	0.40655622	1.5331913	0.001201923	0.10412506	1	3059	tags=31%, list=15%, signal=36%
HSA00252_ALANINE_AND_ASPARTATE_METABOLISM	HSA00252_ALANINE_AND_ASPARTATE_METABOLISM		32	0.5285591	1.5325267	0.026509574	0.10419475	1	4524	tags=38%, list=22%, signal=48%
FERRANDO_MLL_T_ALL_DN	FERRANDO_MLL_T_ALL_DN		83	0.44013143	1.5317388	0.009055628	0.10448868	1	2778	tags=28%, list=13%, signal=32%
HOX_GENES	HOX_GENES		54	0.47640973	1.530672	0.012482663	0.10490088	1	3023	tags=30%, list=15%, signal=35%
DNA_REPLICATION_REACTOME	DNA_REPLICATION_REACTOME		44	0.49026117	1.529625	0.011396011	0.10544167	1	3574	tags=43%, list=17%, signal=52%
GH_HYPOPHYSECTOMY_RAT_DN	GH_HYPOPHYSECTOMY_RAT_DN		15	0.6215303	1.5294731	0.033925686	0.10503327	1	4524	tags=53%, list=22%, signal=68%
HSA00910_NITROGEN_METABOLISM	HSA00910_NITROGEN_METABOLISM		24	0.56010497	1.5281466	0.032210834	0.10583675	1	3875	tags=42%, list=19%, signal=51%
AGUIRRE_PANCREAS_CHR1	AGUIRRE_PANCREAS_CHR1		31	0.51964015	1.5264518	0.01832061	0.107011154	1	4601	tags=45%, list=22%, signal=58%
CARM_ERPATHWAY	CARM_ERPATHWAY		26	0.54521334	1.5262294	0.025679758	0.10670791	1	4612	tags=46%, list=22%, signal=59%
GOLDRATH_CELLCYCLE	GOLDRATH_CELLCYCLE		28	0.53459287	1.524553	0.023006136	0.10810104	1	5453	tags=50%, list=26%, signal=68%
HSA03010_RIBOSOME	HSA03010_RIBOSOME		62	0.4611736	1.5205957	0.010781671	0.11179913	1	5412	tags=56%, list=26%, signal=76%
UVC_TTD_4HR_UP	UVC_TTD_4HR_UP		58	0.46395013	1.5204633	0.015341702	0.1113716	1	4408	tags=40%, list=21%, signal=50%
HSA00260_GLYCINE_SERINE_AND_THREONINE_METABOLISM	HSA00260_GLYCINE_SERINE_AND_THREONINE_METABOLISM		43	0.4880899	1.5183077	0.018181818	0.113274656	1	3812	tags=37%, list=18%, signal=46%
RIBAVIRIN_RSV_DN	RIBAVIRIN_RSV_DN		43	0.48729262	1.5169194	0.021306818	0.114179194	1	2058	tags=23%, list=10%, signal=26%
TNFR1PATHWAY	TNFR1PATHWAY		28	0.53679216	1.5166919	0.015060241	0.113831505	1	1188	tags=29%, list=6%, signal=30%
CHAUHAN_2ME2	CHAUHAN_2ME2		46	0.48294207	1.5158617	0.032951288	0.11409461	1	5752	tags=46%, list=28%, signal=63%
HSA00240_PYRIMIDINE_METABOLISM	HSA00240_PYRIMIDINE_METABOLISM		85	0.43605664	1.5142293	0.015936255	0.11517425	1	4099	tags=39%, list=20%, signal=48%
CELL_GROWTH_AND_OR_MAINTENANCE	CELL_GROWTH_AND_OR_MAINTENANCE		60	0.4594747	1.512624	0.019471489	0.11635364	1	4401	tags=32%, list=21%, signal=40%
YAO_P4_KO_VS_WT_DN	YAO_P4_KO_VS_WT_DN		16	0.59736395	1.5101202	0.035603717	0.11848193	1	4031	tags=50%, list=20%, signal=62%
ADIP_DIFF_CLUSTER2	ADIP_DIFF_CLUSTER2		40	0.4938753	1.5062814	0.014144272	0.122093946	1	1414	tags=20%, list=7%, signal=21%
ST_TUMOR_NECROSIS_FACTOR_PATHWAY	ST_TUMOR_NECROSIS_FACTOR_PATHWAY		29	0.52464604	1.5059928	0.03397341	0.12193101	1	5622	tags=45%, list=27%, signal=62%
ET743_HELA_DN	ET743_HELA_DN		15	0.60546046	1.5059223	0.051968504	0.12139182	1	3110	tags=53%, list=15%, signal=63%
DFOSB_BRAIN_8WKS_UP	DFOSB_BRAIN_8WKS_UP		40	0.49028605	1.5052652	0.027220631	0.12155396	1	3166	tags=30%, list=15%, signal=35%
DFOSB_BRAIN_2WKS_UP	DFOSB_BRAIN_2WKS_UP		38	0.49343932	1.5019732	0.027816411	0.12474077	1	3765	tags=26%, list=18%, signal=32%
CELL_CYCLE_KEGG	CELL_CYCLE_KEGG		86	0.42639703	1.4997208	0.014379085	0.12659524	1	3780	tags=30%, list=18%, signal=37%
HASLINGER_B_CLL_11Q23	HASLINGER_B_CLL_11Q23		20	0.56401974	1.4996191	0.04491018	0.12608792	1	4028	tags=40%, list=20%, signal=50%
PYRUVATE_METABOLISM	PYRUVATE_METABOLISM		37	0.49425694	1.4993662	0.038297873	0.12572615	1	4022	tags=43%, list=20%, signal=54%
IGF1RPATHWAY	IGF1RPATHWAY		15	0.6066001	1.4983648	0.04376013	0.1261709	1	3021	tags=40%, list=15%, signal=47%
N_GLYCAN_BIOSYNTHESIS	N_GLYCAN_BIOSYNTHESIS		22	0.5568344	1.4944953	0.049848944	0.12993409	1	1709	tags=32%, list=8%, signal=35%
HSA00310_LYSINE_DEGRADATION	HSA00310_LYSINE_DEGRADATION		45	0.47637337	1.4927508	0.012552301	0.13143584	1	2250	tags=31%, list=11%, signal=35%
HSA05020_PARKINSONS_DISEASE	HSA05020_PARKINSONS_DISEASE		15	0.6043721	1.4910779	0.0484375	0.1325814	1	4052	tags=47%, list=20%, signal=58%
HSA00564_GLYCEROPHOSPHOLIPID_METABOLISM	HSA00564_GLYCEROPHOSPHOLIPID_METABOLISM		67	0.44483802	1.4904219	0.021650879	0.13284025	1	3397	tags=30%, list=16%, signal=36%
LEE_TCELLS3_UP	LEE_TCELLS3_UP		106	0.4199172	1.4891828	0.01625	0.13369824	1	3939	tags=34%, list=19%, signal=42%
HDACI_COLON_CLUSTER4	HDACI_COLON_CLUSTER4		16	0.58298075	1.4856924	0.053333335	0.13711251	1	3630	tags=38%, list=18%, signal=45%
UVB_SCC_DN	UVB_SCC_DN		105	0.41483584	1.4831729	0.012330457	0.13960534	1	3054	tags=26%, list=15%, signal=30%
CMV_HCMV_TIMECOURSE_14HRS_UP	CMV_HCMV_TIMECOURSE_14HRS_UP		45	0.47787878	1.4822285	0.035310734	0.1400604	1	1635	tags=22%, list=8%, signal=24%
INSULIN_ADIP_INSENS_UP	INSULIN_ADIP_INSENS_UP		23	0.543858	1.4821738	0.04327666	0.13948156	1	4378	tags=52%, list=21%, signal=66%
WERNER_FIBRO_DN	WERNER_FIBRO_DN		168	0.39237416	1.4815457	0.005938242	0.13958342	1	3545	tags=27%, list=17%, signal=33%
UVC_HIGH_D7_DN	UVC_HIGH_D7_DN		32	0.50157607	1.4809432	0.030349014	0.13960692	1	3341	tags=31%, list=16%, signal=37%
KNUDSEN_PMNS_DN	KNUDSEN_PMNS_DN		226	0.38239226	1.4808604	0.002317497	0.13902788	1	4504	tags=30%, list=22%, signal=38%
IL3PATHWAY	IL3PATHWAY		15	0.590224	1.4788132	0.04454685	0.1409208	1	5752	tags=60%, list=28%, signal=83%
TPA_RESIST_EARLY_DN	TPA_RESIST_EARLY_DN		74	0.4346747	1.4773519	0.016774194	0.14195633	1	4225	tags=30%, list=21%, signal=37%
UEDA_MOUSE_SCN	UEDA_MOUSE_SCN		82	0.43217954	1.4746844	0.015345269	0.1444523	1	4451	tags=38%, list=22%, signal=48%
CANTHARIDIN_DN	CANTHARIDIN_DN		50	0.47135735	1.4741462	0.022972973	0.1443897	1	3956	tags=42%, list=19%, signal=52%
LIN_WNT_UP	LIN_WNT_UP		53	0.45411405	1.4739255	0.027063599	0.14404733	1	2420	tags=26%, list=12%, signal=30%
TPA_RESIST_MIDDLE_UP	TPA_RESIST_MIDDLE_UP		49	0.46467018	1.4678164	0.04136947	0.15135981	1	4435	tags=35%, list=22%, signal=44%
GLYCINE_SERINE_AND_THREONINE_METABOLISM	GLYCINE_SERINE_AND_THREONINE_METABOLISM		35	0.4879896	1.4653943	0.043165468	0.1539682	1	3144	tags=31%, list=15%, signal=37%
NADLER_OBESITY_HYPERGLYCEMIA	NADLER_OBESITY_HYPERGLYCEMIA		42	0.4785925	1.4652982	0.032352943	0.15346608	1	2882	tags=26%, list=14%, signal=30%
FALT_BCLL_IG_MUTATED_VS_WT_DN	FALT_BCLL_IG_MUTATED_VS_WT_DN		48	0.46041557	1.4627796	0.030303031	0.15585999	1	2998	tags=33%, list=15%, signal=39%
HSA00903_LIMONENE_AND_PINENE_DEGRADATION	HSA00903_LIMONENE_AND_PINENE_DEGRADATION		29	0.5096912	1.4603074	0.030487806	0.15845186	1	4489	tags=45%, list=22%, signal=57%
CHEN_LUNG_SURVIVAL	CHEN_LUNG_SURVIVAL		20	0.53956175	1.4601139	0.060921248	0.15798552	1	7361	tags=70%, list=36%, signal=109%
VHL_RCC_UP	VHL_RCC_UP		110	0.4105508	1.4595027	0.008985879	0.15810576	1	3544	tags=30%, list=17%, signal=36%
MUNSHI_MM_UP	MUNSHI_MM_UP		65	0.440937	1.4594114	0.019283747	0.15759695	1	3484	tags=29%, list=17%, signal=35%
ADDYA_K562_HEMIN_TREATMENT	ADDYA_K562_HEMIN_TREATMENT		70	0.4371694	1.4593563	0.012162162	0.15698658	1	4104	tags=33%, list=20%, signal=41%
HESS_HOXAANMEIS1_UP	HESS_HOXAANMEIS1_UP		60	0.44641763	1.4590793	0.026352288	0.15674411	1	2648	tags=32%, list=13%, signal=36%
HDACI_COLON_SUL_UP	HDACI_COLON_SUL_UP		131	0.40055075	1.4571584	0.010062893	0.15870771	1	2917	tags=24%, list=14%, signal=28%
PYK2PATHWAY	PYK2PATHWAY		28	0.50528705	1.4561559	0.053412464	0.15943779	1	3224	tags=36%, list=16%, signal=42%
HESS_HOXAANMEIS1_DN	HESS_HOXAANMEIS1_DN		60	0.44641763	1.4549466	0.028688524	0.16036765	1	2648	tags=32%, list=13%, signal=36%
YAGI_AML_PROGNOSIS	YAGI_AML_PROGNOSIS		34	0.48904815	1.4548974	0.039017342	0.1597816	1	1632	tags=32%, list=8%, signal=35%
NOUZOVA_CPG_H4_UP	NOUZOVA_CPG_H4_UP		120	0.40313417	1.4546561	0.008588957	0.15943567	1	3741	tags=35%, list=18%, signal=43%
HDACI_COLON_SUL24HRS_UP	HDACI_COLON_SUL24HRS_UP		64	0.4450598	1.4535103	0.025435073	0.16037129	1	2917	tags=27%, list=14%, signal=31%
UVB_NHEK2_DN	UVB_NHEK2_DN		81	0.42513245	1.4523199	0.025032938	0.16133496	1	5301	tags=47%, list=26%, signal=63%
DORSAM_HOXA9_UP	DORSAM_HOXA9_UP		32	0.4959394	1.4522825	0.051649928	0.16076419	1	3514	tags=31%, list=17%, signal=38%
SMITH_HCV_INDUCED_HCC_UP	SMITH_HCV_INDUCED_HCC_UP		33	0.4939398	1.4504758	0.03941606	0.1625698	1	2966	tags=42%, list=14%, signal=49%
RASPATHWAY	RASPATHWAY		22	0.535599	1.4504744	0.04718417	0.16192938	1	2679	tags=36%, list=13%, signal=42%
ZHAN_TONSIL_PCBC	ZHAN_TONSIL_PCBC		43	0.46741715	1.4502162	0.028860029	0.16167076	1	2027	tags=21%, list=10%, signal=23%
UVC_HIGH_D4_DN	UVC_HIGH_D4_DN		46	0.46367565	1.4483734	0.03954802	0.1635327	1	4435	tags=35%, list=22%, signal=44%
HDACI_COLON_BUT48HRS_DN	HDACI_COLON_BUT48HRS_DN		116	0.39889848	1.4467576	0.007202881	0.16501954	1	4638	tags=33%, list=23%, signal=42%
UVB_NHEK4_6HRS_UP	UVB_NHEK4_6HRS_UP		28	0.5092843	1.4464484	0.03975535	0.16475944	1	2935	tags=25%, list=14%, signal=29%
CELL_CYCLE_ARREST	CELL_CYCLE_ARREST		31	0.49016148	1.4452156	0.042028986	0.16571349	1	2583	tags=26%, list=13%, signal=29%
PENG_GLUCOSE_DN	PENG_GLUCOSE_DN		134	0.38801384	1.4450481	0.013630731	0.16530935	1	3748	tags=29%, list=18%, signal=35%
VENTRICLES_UP	VENTRICLES_UP		205	0.3736957	1.4446616	0.005800464	0.16520399	1	4145	tags=29%, list=20%, signal=36%
PENG_LEUCINE_UP	PENG_LEUCINE_UP		103	0.39988774	1.4444977	0.015132409	0.16485833	1	5181	tags=38%, list=25%, signal=50%
UVB_NHEK1_C2	UVB_NHEK1_C2		21	0.5438841	1.4435538	0.054517135	0.16532336	1	5688	tags=52%, list=28%, signal=72%
ST_PHOSPHOINOSITIDE_3_KINASE_PATHWAY	ST_PHOSPHOINOSITIDE_3_KINASE_PATHWAY		35	0.47610348	1.4412453	0.037900876	0.16761708	1	481	tags=14%, list=2%, signal=15%
UREA_CYCLE_AND_METABOLISM_OF_AMINO_GROUPS	UREA_CYCLE_AND_METABOLISM_OF_AMINO_GROUPS		18	0.55663556	1.4377455	0.06288344	0.17167737	1	3434	tags=56%, list=17%, signal=67%
NEMETH_TNF_DN	NEMETH_TNF_DN		30	0.49993515	1.4355738	0.054834057	0.17400597	1	1524	tags=23%, list=7%, signal=25%
GALE_FLT3ANDAPL_UP	GALE_FLT3ANDAPL_UP		59	0.4416143	1.4345611	0.035326086	0.17483926	1	1965	tags=25%, list=10%, signal=28%
MATSUDA_VALPHAINKT_DIFF	MATSUDA_VALPHAINKT_DIFF		408	0.3548665	1.4335378	0	0.17567825	1	4623	tags=30%, list=22%, signal=38%
CELL_CYCLE_REGULATOR	CELL_CYCLE_REGULATOR		24	0.5262535	1.432463	0.04601227	0.17663944	1	1590	tags=29%, list=8%, signal=32%
PEART_HISTONE_UP	PEART_HISTONE_UP		52	0.4455389	1.4315709	0.04084507	0.17726949	1	6047	tags=50%, list=29%, signal=71%
P21_P53_ANY_DN	P21_P53_ANY_DN		49	0.45577574	1.4312038	0.041193184	0.17716192	1	4002	tags=49%, list=19%, signal=61%
BRG1_H1299_UP	BRG1_H1299_UP		36	0.48744315	1.4302644	0.05805515	0.17786314	1	3082	tags=33%, list=15%, signal=39%
RUTELLA_HEPATGFSNDCS_UP	RUTELLA_HEPATGFSNDCS_UP		158	0.38501117	1.4275132	0.010663508	0.18129332	1	4838	tags=34%, list=23%, signal=44%
UVC_HIGH_D9_DN	UVC_HIGH_D9_DN		24	0.520359	1.4247447	0.06636501	0.18457747	1	2294	tags=33%, list=11%, signal=37%
TSADAC_HYPOMETH_HYPERAC_OVCA_UP	TSADAC_HYPOMETH_HYPERAC_OVCA_UP		16	0.5729564	1.4245477	0.07582939	0.18413162	1	2176	tags=31%, list=11%, signal=35%
HSA00533_KERATAN_SULFATE_BIOSYNTHESIS	HSA00533_KERATAN_SULFATE_BIOSYNTHESIS		16	0.56560016	1.4235065	0.06495468	0.1849869	1	3973	tags=38%, list=19%, signal=46%
LH_GRANULOSA_UP	LH_GRANULOSA_UP		80	0.4141203	1.4227736	0.04095112	0.18524624	1	3126	tags=30%, list=15%, signal=35%
HYPOPHYSECTOMY_RAT_UP	HYPOPHYSECTOMY_RAT_UP		34	0.48663417	1.4224452	0.05285118	0.18503456	1	4524	tags=38%, list=22%, signal=49%
LE_MYELIN_DN	LE_MYELIN_DN		93	0.40280253	1.4222271	0.03324808	0.18473794	1	4364	tags=33%, list=21%, signal=42%
HSA00220_UREA_CYCLE_AND_METABOLISM_OF_AMINO_GROUPS	HSA00220_UREA_CYCLE_AND_METABOLISM_OF_AMINO_GROUPS		30	0.49464607	1.422033	0.068767905	0.18439427	1	4181	tags=50%, list=20%, signal=63%
WANG_MLL_CBP_VS_GMP_UP	WANG_MLL_CBP_VS_GMP_UP		36	0.47588316	1.4212649	0.05065123	0.18480198	1	2870	tags=31%, list=14%, signal=35%
UVC_HIGH_D3_DN	UVC_HIGH_D3_DN		46	0.46018925	1.4208353	0.034965035	0.18481357	1	2482	tags=33%, list=12%, signal=37%
SIG_CD40PATHWAYMAP	SIG_CD40PATHWAYMAP		33	0.48430488	1.4194947	0.059334297	0.18607739	1	5622	tags=48%, list=27%, signal=67%
HYPOXIA_NORMAL_UP	HYPOXIA_NORMAL_UP		216	0.36615533	1.4176247	0.001145475	0.18818477	1	4082	tags=31%, list=20%, signal=38%
NF90_DN	NF90_DN		38	0.4678643	1.4170914	0.058908045	0.18830208	1	3043	tags=29%, list=15%, signal=34%
ST_P38_MAPK_PATHWAY	ST_P38_MAPK_PATHWAY		36	0.4775878	1.416426	0.044285715	0.18870178	1	4451	tags=36%, list=22%, signal=46%
NELSON_ANDROGEN_UP	NELSON_ANDROGEN_UP		60	0.42908034	1.4154445	0.031123139	0.18937989	1	2565	tags=23%, list=12%, signal=27%
TNF_AND_FAS_NETWORK	TNF_AND_FAS_NETWORK		17	0.5501429	1.415256	0.07219662	0.18896918	1	5464	tags=59%, list=27%, signal=80%
PORPHYRIN_AND_CHLOROPHYLL_METABOLISM	PORPHYRIN_AND_CHLOROPHYLL_METABOLISM		20	0.53755647	1.4145623	0.0608828	0.189353	1	4210	tags=45%, list=20%, signal=56%
SIG_PIP3_SIGNALING_IN_CARDIAC_MYOCTES	SIG_PIP3_SIGNALING_IN_CARDIAC_MYOCTES		66	0.42308828	1.4145159	0.03724138	0.18872371	1	4803	tags=35%, list=23%, signal=45%
OXSTRESS_BREASTCA_UP	OXSTRESS_BREASTCA_UP		29	0.4891392	1.413418	0.06782107	0.18968762	1	656	tags=14%, list=3%, signal=14%
MARCINIAK_CHOP_DIFF	MARCINIAK_CHOP_DIFF		21	0.53171265	1.4101368	0.07488299	0.19359742	1	360	tags=19%, list=2%, signal=19%
AS3_FIBRO_UP	AS3_FIBRO_UP		44	0.45456812	1.4098802	0.05611511	0.19331895	1	2699	tags=20%, list=13%, signal=23%
HSC_EARLYPROGENITORS_SHARED	HSC_EARLYPROGENITORS_SHARED		448	0.34580067	1.4081239	0	0.19526923	1	3339	tags=26%, list=16%, signal=31%
CHESLER_HIGHEST_FOLD_RANGE_GENES	CHESLER_HIGHEST_FOLD_RANGE_GENES		37	0.46633255	1.4076271	0.038793102	0.19530709	1	826	tags=19%, list=4%, signal=20%
HSC_EARLYPROGENITORS_FETAL	HSC_EARLYPROGENITORS_FETAL		448	0.34580067	1.4043226	0	0.19981703	1	3339	tags=26%, list=16%, signal=31%
YU_CMYC_UP	YU_CMYC_UP		30	0.48746398	1.4021375	0.0625	0.20239784	1	3836	tags=37%, list=19%, signal=45%
CMV_ALL_UP	CMV_ALL_UP		93	0.40049696	1.4020503	0.025125628	0.20189472	1	2666	tags=27%, list=13%, signal=31%
HSA00230_PURINE_METABOLISM	HSA00230_PURINE_METABOLISM		142	0.38076213	1.4006176	0.014067995	0.20347998	1	4099	tags=29%, list=20%, signal=36%
NING_COPD_UP	NING_COPD_UP		144	0.37724686	1.4005195	0.014336918	0.20292932	1	4694	tags=33%, list=23%, signal=43%
ADIP_DIFF_UP	ADIP_DIFF_UP		67	0.4237965	1.4004565	0.03586207	0.20238696	1	4242	tags=28%, list=21%, signal=36%
CMV_HCMV_TIMECOURSE_16HRS_DN	CMV_HCMV_TIMECOURSE_16HRS_DN		20	0.52613765	1.4004328	0.09090909	0.20174348	1	1244	tags=25%, list=6%, signal=27%
HOFFMANN_BIVSBII_LGBII	HOFFMANN_BIVSBII_LGBII		101	0.39606503	1.4003601	0.022486772	0.20119649	1	5094	tags=39%, list=25%, signal=51%
AGED_MOUSE_MUSCLE_DN	AGED_MOUSE_MUSCLE_DN		32	0.4778931	1.4002717	0.07079646	0.20066904	1	4577	tags=38%, list=22%, signal=48%
WNTPATHWAY	WNTPATHWAY		25	0.5064862	1.4000221	0.07669173	0.20036276	1	3418	tags=36%, list=17%, signal=43%
CMV_24HRS_UP	CMV_24HRS_UP		72	0.4097276	1.3997412	0.046174143	0.20023343	1	2666	tags=31%, list=13%, signal=35%
HIPPOCAMPUS_DEVELOPMENT_NEONATAL	HIPPOCAMPUS_DEVELOPMENT_NEONATAL		27	0.4938944	1.398646	0.08801214	0.20136087	1	4578	tags=33%, list=22%, signal=43%
SANSOM_APC_LOSS4_UP	SANSOM_APC_LOSS4_UP		115	0.38501704	1.3982418	0.015911873	0.20132004	1	2624	tags=23%, list=13%, signal=26%
ACTINYPATHWAY	ACTINYPATHWAY		17	0.548141	1.3953415	0.072530866	0.2050324	1	2234	tags=29%, list=11%, signal=33%
TNFALPHA_ADIP_DN	TNFALPHA_ADIP_DN		57	0.42306483	1.3947536	0.038251366	0.2053003	1	4242	tags=30%, list=21%, signal=37%
HSC_EARLYPROGENITORS_ADULT	HSC_EARLYPROGENITORS_ADULT		450	0.34466603	1.3945332	0.001051525	0.20496978	1	3339	tags=26%, list=16%, signal=31%
TIS7_OVEREXP_DN	TIS7_OVEREXP_DN		19	0.53676444	1.3941742	0.076677315	0.20477343	1	5525	tags=58%, list=27%, signal=79%
HSA00860_PORPHYRIN_AND_CHLOROPHYLL_METABOLISM	HSA00860_PORPHYRIN_AND_CHLOROPHYLL_METABOLISM		31	0.48091	1.3929385	0.065808296	0.20598572	1	4210	tags=35%, list=20%, signal=45%
HDACI_COLON_SUL48HRS_UP	HDACI_COLON_SUL48HRS_UP		90	0.40121263	1.3928139	0.033854168	0.2055004	1	2392	tags=22%, list=12%, signal=25%
AS3_FIBRO_C3	AS3_FIBRO_C3		44	0.45456812	1.3909571	0.047419805	0.20767732	1	2699	tags=20%, list=13%, signal=23%
ZHAN_MMPC_SIM_BC_AND_MM	ZHAN_MMPC_SIM_BC_AND_MM		45	0.4487431	1.390722	0.048076924	0.20734821	1	2815	tags=22%, list=14%, signal=26%
UVC_TTD_ALL_UP	UVC_TTD_ALL_UP		76	0.4042257	1.3903345	0.03814714	0.20735638	1	3942	tags=34%, list=19%, signal=42%
IDX_TSA_UP_CLUSTER4	IDX_TSA_UP_CLUSTER4		40	0.4555681	1.389246	0.06993007	0.20834185	1	4826	tags=48%, list=23%, signal=62%
HSA00620_PYRUVATE_METABOLISM	HSA00620_PYRUVATE_METABOLISM		42	0.4477621	1.3867232	0.069869	0.2113885	1	4022	tags=36%, list=20%, signal=44%
AGED_MOUSE_HYPOTH_DN	AGED_MOUSE_HYPOTH_DN		38	0.4630159	1.3866898	0.061959654	0.2107747	1	3910	tags=34%, list=19%, signal=42%
ASTON_DEPRESSION_DN	ASTON_DEPRESSION_DN		150	0.3740543	1.3849711	0.021403091	0.21272959	1	3027	tags=22%, list=15%, signal=26%
UVB_NHEK3_C2	UVB_NHEK3_C2		43	0.4460657	1.3826399	0.06676137	0.2158983	1	6777	tags=53%, list=33%, signal=80%
AS3_FIBRO_C2	AS3_FIBRO_C2		31	0.4717727	1.3826319	0.075	0.21524751	1	987	tags=16%, list=5%, signal=17%
5FU_RESIST_GASTRIC_UP	5FU_RESIST_GASTRIC_UP		21	0.51346856	1.382519	0.082408875	0.21473062	1	3371	tags=48%, list=16%, signal=57%
FSH_GRANULOSA_UP	FSH_GRANULOSA_UP		78	0.4047447	1.3812721	0.043701798	0.2161069	1	1267	tags=21%, list=6%, signal=22%
ZHAN_MMPC_SIM	ZHAN_MMPC_SIM		42	0.44747332	1.3809266	0.054992765	0.21590182	1	4088	tags=33%, list=20%, signal=41%
IDX_TSA_DN_CLUSTER4	IDX_TSA_DN_CLUSTER4		27	0.49184987	1.380626	0.09312977	0.21570897	1	2984	tags=33%, list=14%, signal=39%
ROS_MOUSE_AORTA_UP	ROS_MOUSE_AORTA_UP		24	0.5047221	1.3800229	0.06838906	0.21604063	1	1527	tags=29%, list=7%, signal=31%
HYPOXIA_RCC_UP	HYPOXIA_RCC_UP		102	0.38592467	1.379032	0.03324808	0.21693777	1	3760	tags=28%, list=18%, signal=35%
POD1_KO_UP	POD1_KO_UP		412	0.340628	1.378379	0.003167899	0.21739288	1	3145	tags=23%, list=15%, signal=26%
CIRCADIAN_EXERCISE	CIRCADIAN_EXERCISE		41	0.45568058	1.3778707	0.057023644	0.2175187	1	4835	tags=37%, list=23%, signal=48%
HSA00561_GLYCEROLIPID_METABOLISM	HSA00561_GLYCEROLIPID_METABOLISM		56	0.42219892	1.3774781	0.057931036	0.21750252	1	4085	tags=32%, list=20%, signal=40%
NAKAJIMA_MCSMBP_MAST	NAKAJIMA_MCSMBP_MAST		46	0.44022098	1.3772442	0.06267806	0.2172379	1	5610	tags=39%, list=27%, signal=54%
RARRXRPATHWAY	RARRXRPATHWAY		15	0.5513653	1.3767895	0.1015625	0.21729286	1	2824	tags=40%, list=14%, signal=46%
MMS_MOUSE_LYMPH_HIGH_24HRS_UP	MMS_MOUSE_LYMPH_HIGH_24HRS_UP		22	0.5190481	1.3762499	0.08011869	0.2175321	1	3288	tags=32%, list=16%, signal=38%
BAF57_BT549_DN	BAF57_BT549_DN		330	0.345721	1.3748192	0.002173913	0.21895558	1	4233	tags=30%, list=21%, signal=37%
HSA00360_PHENYLALANINE_METABOLISM	HSA00360_PHENYLALANINE_METABOLISM		30	0.48413408	1.3745357	0.08656716	0.21873423	1	2837	tags=27%, list=14%, signal=31%
TSA_PANC50_UP	TSA_PANC50_UP		38	0.44887498	1.3744906	0.07748538	0.21814519	1	3273	tags=29%, list=16%, signal=34%
PEART_HISTONE_DN	PEART_HISTONE_DN		73	0.40007144	1.3740035	0.055776894	0.21835694	1	2989	tags=30%, list=15%, signal=35%
FLECHNER_KIDNEY_TRANSPLANT_WELL_PBL_DN	FLECHNER_KIDNEY_TRANSPLANT_WELL_PBL_DN		42	0.4381408	1.372899	0.06743185	0.21955685	1	2025	tags=24%, list=10%, signal=26%
HSA03020_RNA_POLYMERASE	HSA03020_RNA_POLYMERASE		23	0.5038933	1.3712162	0.09131736	0.22163172	1	5423	tags=57%, list=26%, signal=77%
SMITH_HTERT_DN	SMITH_HTERT_DN		61	0.4170841	1.3704439	0.056	0.22221375	1	3484	tags=28%, list=17%, signal=33%
AS3_FIBRO_C1	AS3_FIBRO_C1		31	0.4717727	1.3676519	0.09489051	0.22602539	1	987	tags=16%, list=5%, signal=17%
HSC_INTERMEDIATEPROGENITORS_FETAL	HSC_INTERMEDIATEPROGENITORS_FETAL		158	0.3606535	1.367298	0.024940617	0.22583179	1	4210	tags=36%, list=20%, signal=45%
MARSHALL_SPLEEN_BAL	MARSHALL_SPLEEN_BAL		21	0.51732475	1.3665842	0.08057554	0.22630538	1	4791	tags=52%, list=23%, signal=68%
OXSTRESS_RPE_H2O2TBH_DN	OXSTRESS_RPE_H2O2TBH_DN		31	0.4717727	1.3663652	0.08096591	0.2260214	1	987	tags=16%, list=5%, signal=17%
LE_MYELIN_UP	LE_MYELIN_UP		89	0.39253935	1.3652012	0.048492793	0.22713332	1	2956	tags=27%, list=14%, signal=31%
CORDERO_KRAS_KD_VS_CONTROL_DN	CORDERO_KRAS_KD_VS_CONTROL_DN		55	0.42098415	1.3648893	0.057503507	0.2269652	1	4885	tags=44%, list=24%, signal=57%
CREB_BRAIN_8WKS_DN	CREB_BRAIN_8WKS_DN		49	0.4292149	1.3646718	0.07172996	0.22667177	1	4131	tags=35%, list=20%, signal=43%
ZHAN_MM_MOLECULAR_CLASSI_DN	ZHAN_MM_MOLECULAR_CLASSI_DN		50	0.42358264	1.3617483	0.06566347	0.23066857	1	2623	tags=20%, list=13%, signal=23%
HBX_HCC_UP	HBX_HCC_UP		16	0.54182523	1.3616579	0.10015408	0.23019707	1	4709	tags=44%, list=23%, signal=57%
FATTY_ACID_SYNTHESIS	FATTY_ACID_SYNTHESIS		16	0.54490244	1.3613684	0.10631741	0.23000243	1	4821	tags=50%, list=23%, signal=65%
POD1_KO_MOST_DN	POD1_KO_MOST_DN		25	0.47699228	1.3613169	0.11445783	0.22941655	1	2221	tags=16%, list=11%, signal=18%
REOVIRUS_HEK293_UP	REOVIRUS_HEK293_UP		236	0.34902483	1.3612477	0.011428571	0.22883733	1	4699	tags=32%, list=23%, signal=41%
STANELLE_E2F1_UP	STANELLE_E2F1_UP		28	0.4725314	1.3608016	0.09442724	0.22890136	1	4657	tags=39%, list=23%, signal=51%
HSA00251_GLUTAMATE_METABOLISM	HSA00251_GLUTAMATE_METABOLISM		31	0.46201068	1.3559828	0.09248555	0.23639825	1	4860	tags=55%, list=24%, signal=72%
P21_P53_MIDDLE_DN	P21_P53_MIDDLE_DN		25	0.4814911	1.3558732	0.09051095	0.23588254	1	4002	tags=56%, list=19%, signal=69%
HSA00650_BUTANOATE_METABOLISM	HSA00650_BUTANOATE_METABOLISM		44	0.43444806	1.3551226	0.051532034	0.23653758	1	4666	tags=41%, list=23%, signal=53%
BREASTCA_TWO_CLASSES	BREASTCA_TWO_CLASSES		138	0.3677719	1.3530654	0.031400967	0.23921184	1	3021	tags=27%, list=15%, signal=31%
AGED_MOUSE_CORTEX_UP	AGED_MOUSE_CORTEX_UP		31	0.46044153	1.3516412	0.08419498	0.24092284	1	4354	tags=39%, list=21%, signal=49%
CPR_LOW_LIVER_UP	CPR_LOW_LIVER_UP		17	0.53532237	1.3507755	0.104166664	0.24161267	1	3063	tags=35%, list=15%, signal=41%
IRS_KO_ADIP_UP	IRS_KO_ADIP_UP		28	0.474615	1.3496151	0.08529412	0.24294144	1	3820	tags=39%, list=19%, signal=48%
SRC_ONCOGENIC_SIGNATURE	SRC_ONCOGENIC_SIGNATURE		62	0.4062063	1.3460766	0.068733156	0.24835075	1	1925	tags=21%, list=9%, signal=23%
FETAL_LIVER_ENRICHED_TRANSCRIPTION_FACTORS	FETAL_LIVER_ENRICHED_TRANSCRIPTION_FACTORS		75	0.39443925	1.3450394	0.06542056	0.24949305	1	2346	tags=21%, list=11%, signal=24%
BYSTRYKH_HSC_CIS_GLOCUS	BYSTRYKH_HSC_CIS_GLOCUS		104	0.37575242	1.3439597	0.0390625	0.25060827	1	5285	tags=44%, list=26%, signal=59%
AGED_MOUSE_HIPPOCAMPUS_MULTI_UP	AGED_MOUSE_HIPPOCAMPUS_MULTI_UP		19	0.5109356	1.3437731	0.11388455	0.25022915	1	4848	tags=47%, list=24%, signal=62%
GOLUB_ALL_VS_AML_UP	GOLUB_ALL_VS_AML_UP		19	0.5060333	1.3425801	0.11415525	0.2516561	1	4403	tags=37%, list=21%, signal=47%
ZHAN_MMPC_EARLYVS	ZHAN_MMPC_EARLYVS		48	0.42703938	1.3423859	0.06191117	0.25131437	1	2027	tags=19%, list=10%, signal=21%
CROMER_HYPOPHARYNGEAL_MET_VS_NON_DN	CROMER_HYPOPHARYNGEAL_MET_VS_NON_DN		81	0.3897948	1.3420649	0.06535948	0.2512244	1	4145	tags=33%, list=20%, signal=42%
HSA04910_INSULIN_SIGNALING_PATHWAY	HSA04910_INSULIN_SIGNALING_PATHWAY		133	0.3620102	1.341536	0.03902439	0.25141492	1	4067	tags=28%, list=20%, signal=34%
BRCA2_BRCA1_UP	BRCA2_BRCA1_UP		48	0.42041326	1.3394773	0.083694085	0.25436196	1	4088	tags=33%, list=20%, signal=41%
CIS_XPC_UP	CIS_XPC_UP		149	0.36032894	1.3383653	0.028985508	0.2557657	1	4415	tags=27%, list=21%, signal=34%
UVB_NHEK3_C5	UVB_NHEK3_C5		35	0.4515752	1.3379269	0.1071953	0.25582138	1	3174	tags=29%, list=15%, signal=34%
BCNU_GLIOMA_MGMT_48HRS_DN	BCNU_GLIOMA_MGMT_48HRS_DN		158	0.3577374	1.336647	0.035714287	0.2574188	1	6964	tags=45%, list=34%, signal=67%
H2O2_CSBDIFF_C2	H2O2_CSBDIFF_C2		33	0.45169207	1.3339958	0.09502924	0.2614478	1	3287	tags=33%, list=16%, signal=40%
NING_COPD_DN	NING_COPD_DN		119	0.37016177	1.3336707	0.042944785	0.26133698	1	5173	tags=38%, list=25%, signal=50%
ROS_MOUSE_AORTA_DN	ROS_MOUSE_AORTA_DN		76	0.388462	1.3326207	0.056194127	0.26246795	1	3162	tags=25%, list=15%, signal=29%
PURINE_METABOLISM	PURINE_METABOLISM		114	0.368399	1.3324647	0.05196451	0.26204404	1	4072	tags=29%, list=20%, signal=36%
UVC_LOW_ALL_UP	UVC_LOW_ALL_UP		19	0.5111994	1.3320467	0.10461538	0.26205686	1	3199	tags=32%, list=16%, signal=37%
IL6_SCAR_FIBRO_UP	IL6_SCAR_FIBRO_UP		24	0.48560596	1.32966	0.112426035	0.2656594	1	1132	tags=21%, list=5%, signal=22%
FETAL_LIVER_VS_ADULT_LIVER_GNF2	FETAL_LIVER_VS_ADULT_LIVER_GNF2		70	0.3948969	1.3256372	0.06258503	0.27213514	1	3511	tags=24%, list=17%, signal=29%
XU_CBP_UP	XU_CBP_UP		21	0.5011825	1.3250458	0.11872146	0.27252054	1	5285	tags=43%, list=26%, signal=58%
HSC_INTERMEDIATEPROGENITORS_SHARED	HSC_INTERMEDIATEPROGENITORS_SHARED		133	0.35872152	1.3240314	0.046341464	0.27375504	1	4210	tags=35%, list=20%, signal=43%
IFN_BETA_GLIOMA_DN	IFN_BETA_GLIOMA_DN		44	0.42809007	1.3228706	0.09039548	0.27519697	1	5823	tags=45%, list=28%, signal=63%
POMEROY_MD_TREATMENT_GOOD_VS_POOR_DN	POMEROY_MD_TREATMENT_GOOD_VS_POOR_DN		24	0.48363143	1.3223147	0.12631579	0.2754317	1	4520	tags=50%, list=22%, signal=64%
CARBON_FIXATION	CARBON_FIXATION		21	0.5012182	1.3223145	0.13446677	0.2747174	1	6325	tags=62%, list=31%, signal=89%
ERKPATHWAY	ERKPATHWAY		30	0.44823077	1.3219786	0.09984639	0.27454907	1	6302	tags=47%, list=31%, signal=67%
HDACI_COLON_CURSUL_UP	HDACI_COLON_CURSUL_UP		42	0.42942327	1.3216974	0.1	0.2744293	1	2917	tags=26%, list=14%, signal=30%
AGED_RHESUS_DN	AGED_RHESUS_DN		108	0.36763558	1.319635	0.05845771	0.27736822	1	2800	tags=23%, list=14%, signal=27%
HDACI_COLON_TSA_DN	HDACI_COLON_TSA_DN		64	0.39680856	1.3196203	0.07209613	0.27667406	1	3388	tags=25%, list=16%, signal=30%
HSA00350_TYROSINE_METABOLISM	HSA00350_TYROSINE_METABOLISM		57	0.4036958	1.3182975	0.073446326	0.27847224	1	4314	tags=33%, list=21%, signal=42%
HSA00632_BENZOATE_DEGRADATION_VIA_COA_LIGATION	HSA00632_BENZOATE_DEGRADATION_VIA_COA_LIGATION		28	0.45305187	1.3167038	0.119186044	0.28069928	1	4602	tags=46%, list=22%, signal=60%
BREAST_CANCER_ESTROGEN_SIGNALING	BREAST_CANCER_ESTROGEN_SIGNALING		93	0.3773417	1.3165072	0.06624204	0.2803525	1	4527	tags=30%, list=22%, signal=38%
KREBS_TCA_CYCLE	KREBS_TCA_CYCLE		30	0.44984022	1.3147984	0.113464445	0.28290725	1	1170	tags=20%, list=6%, signal=21%
HSA00600_SPHINGOLIPID_METABOLISM	HSA00600_SPHINGOLIPID_METABOLISM		34	0.44669956	1.3147091	0.10795455	0.28230247	1	5223	tags=47%, list=25%, signal=63%
HDACI_COLON_BUT16HRS_DN	HDACI_COLON_BUT16HRS_DN		108	0.36817175	1.3143559	0.05361596	0.28233725	1	3830	tags=30%, list=19%, signal=36%
ETSPATHWAY	ETSPATHWAY		18	0.5021962	1.3137479	0.128	0.28280178	1	4224	tags=33%, list=20%, signal=42%
CELL_MOTILITY	CELL_MOTILITY		106	0.36504066	1.3128835	0.059193954	0.2836753	1	4729	tags=34%, list=23%, signal=44%
PROPANOATE_METABOLISM	PROPANOATE_METABOLISM		31	0.45113593	1.3127484	0.11487482	0.28324687	1	4010	tags=42%, list=19%, signal=52%
HSC_MATURE_FETAL	HSC_MATURE_FETAL		325	0.32819474	1.3122364	0.01760176	0.28349328	1	4148	tags=28%, list=20%, signal=35%
REN_E2F1_TARGETS	REN_E2F1_TARGETS		38	0.436805	1.3119824	0.10458453	0.28324252	1	2699	tags=29%, list=13%, signal=33%
HTERT_DN	HTERT_DN		70	0.3905687	1.3099006	0.0678426	0.28634822	1	2186	tags=17%, list=11%, signal=19%
ST_WNT_BETA_CATENIN_PATHWAY	ST_WNT_BETA_CATENIN_PATHWAY		31	0.45413938	1.308634	0.11360239	0.28799057	1	3602	tags=29%, list=17%, signal=35%
SA_B_CELL_RECEPTOR_COMPLEXES	SA_B_CELL_RECEPTOR_COMPLEXES		24	0.4652044	1.3076365	0.13304093	0.28906763	1	4952	tags=42%, list=24%, signal=55%
HSC_INTERMEDIATEPROGENITORS_ADULT	HSC_INTERMEDIATEPROGENITORS_ADULT		144	0.3543394	1.3053353	0.03985056	0.292724	1	3844	tags=31%, list=19%, signal=38%
SHIPP_DLBCL_CURED_DN	SHIPP_DLBCL_CURED_DN		37	0.43782827	1.3051654	0.10495627	0.2923263	1	1845	tags=24%, list=9%, signal=27%
WONG_IFNA_HCC_RESISTANT_VS_SENSITIVE_DN	WONG_IFNA_HCC_RESISTANT_VS_SENSITIVE_DN		33	0.43918106	1.3050609	0.13210227	0.29177082	1	2041	tags=27%, list=10%, signal=30%
AGEING_KIDNEY_SPECIFIC_UP	AGEING_KIDNEY_SPECIFIC_UP		183	0.34402543	1.3042617	0.04088785	0.29268098	1	4047	tags=26%, list=20%, signal=32%
SA_TRKA_RECEPTOR	SA_TRKA_RECEPTOR		16	0.52741003	1.3041084	0.13064516	0.29229835	1	5533	tags=44%, list=27%, signal=60%
HIVNEFPATHWAY	HIVNEFPATHWAY		55	0.39777225	1.304003	0.10307898	0.2918546	1	3143	tags=27%, list=15%, signal=32%
ALANINE_AND_ASPARTATE_METABOLISM	ALANINE_AND_ASPARTATE_METABOLISM		21	0.4817702	1.3034558	0.1558642	0.29216865	1	2266	tags=24%, list=11%, signal=27%
IDX_TSA_UP_CLUSTER6	IDX_TSA_UP_CLUSTER6		163	0.34991276	1.3015459	0.042056076	0.2949758	1	3288	tags=25%, list=16%, signal=30%
NITROGEN_METABOLISM	NITROGEN_METABOLISM		21	0.48988676	1.3012158	0.14328809	0.29488978	1	3875	tags=38%, list=19%, signal=47%
HALMOS_CEBP_DN	HALMOS_CEBP_DN		43	0.4232986	1.298377	0.09221902	0.29962987	1	4135	tags=33%, list=20%, signal=41%
NAB_LUNG_UP	NAB_LUNG_UP		27	0.45468992	1.2972617	0.12693499	0.30103555	1	3165	tags=30%, list=15%, signal=35%
UVB_NHEK3_C7	UVB_NHEK3_C7		53	0.4026038	1.2969791	0.10641201	0.3008688	1	2897	tags=30%, list=14%, signal=35%
PDGF_ES_UP	PDGF_ES_UP		18	0.50401044	1.2953286	0.15797788	0.30334553	1	2482	tags=22%, list=12%, signal=25%
AGED_RHESUS_UP	AGED_RHESUS_UP		198	0.33759844	1.2948068	0.04900817	0.30357823	1	4425	tags=29%, list=21%, signal=36%
CITRATE_CYCLE_TCA_CYCLE	CITRATE_CYCLE_TCA_CYCLE		20	0.49197805	1.2946795	0.14622642	0.30313805	1	1550	tags=25%, list=8%, signal=27%
BYSTRYKH_HSC_BRAIN_CIS_GLOCUS	BYSTRYKH_HSC_BRAIN_CIS_GLOCUS		51	0.4081241	1.294095	0.10217984	0.30353194	1	4933	tags=47%, list=24%, signal=62%
TPA_SENS_LATE_DN	TPA_SENS_LATE_DN		233	0.3319474	1.2926557	0.038548753	0.30581	1	3289	tags=23%, list=16%, signal=27%
GLYCEROLIPID_METABOLISM	GLYCEROLIPID_METABOLISM		44	0.42359123	1.2926482	0.11798561	0.30508742	1	4032	tags=32%, list=20%, signal=39%
ALCALAY_AML_NPMC_DN	ALCALAY_AML_NPMC_DN		187	0.3418483	1.2925806	0.04235294	0.30451164	1	3676	tags=27%, list=18%, signal=33%
TPA_RESIST_EARLY_UP	TPA_RESIST_EARLY_UP		30	0.44825268	1.2900048	0.13	0.30872867	1	6697	tags=53%, list=33%, signal=79%
UVB_NHEK1_UP	UVB_NHEK1_UP		173	0.3393906	1.2896172	0.052508753	0.3087273	1	4011	tags=24%, list=19%, signal=30%
NGUYEN_KERATO_UP	NGUYEN_KERATO_UP		28	0.4521952	1.2889725	0.13936782	0.30931237	1	3806	tags=39%, list=18%, signal=48%
GLUTAMATE_METABOLISM	GLUTAMATE_METABOLISM		24	0.46859553	1.2888623	0.13263786	0.30878136	1	4860	tags=50%, list=24%, signal=65%
XU_ATRA_PLUSNSC_UP	XU_ATRA_PLUSNSC_UP		15	0.5155359	1.2861451	0.15975423	0.3134971	1	764	tags=20%, list=4%, signal=21%
GAMMA-UV_FIBRO_UP	GAMMA-UV_FIBRO_UP		35	0.43020603	1.28467	0.13093525	0.31556457	1	5091	tags=37%, list=25%, signal=49%
INTEGRINPATHWAY	INTEGRINPATHWAY		34	0.44216016	1.2834116	0.117732555	0.31749323	1	3224	tags=26%, list=16%, signal=31%
MOOTHA_VOXPHOS	MOOTHA_VOXPHOS		77	0.3737969	1.283322	0.107329845	0.316959	1	2964	tags=26%, list=14%, signal=30%
STRESS_ARSENIC_SPECIFIC_UP	STRESS_ARSENIC_SPECIFIC_UP		149	0.34782135	1.283314	0.06642512	0.31624618	1	3378	tags=27%, list=16%, signal=32%
PHENYLALANINE_METABOLISM	PHENYLALANINE_METABOLISM		22	0.47112393	1.2829447	0.16616315	0.31626883	1	2245	tags=18%, list=11%, signal=20%
PYRIMIDINE_METABOLISM	PYRIMIDINE_METABOLISM		58	0.39197245	1.2811065	0.12786002	0.31913316	1	5516	tags=48%, list=27%, signal=66%
FASPATHWAY	FASPATHWAY		27	0.4518944	1.2810619	0.14371258	0.31848478	1	2126	tags=26%, list=10%, signal=29%
GALINDO_ACT_UP	GALINDO_ACT_UP		76	0.37129045	1.2796038	0.09090909	0.32070157	1	4022	tags=26%, list=20%, signal=33%
ASTIER_BCELL	ASTIER_BCELL		60	0.38626334	1.2793391	0.10354223	0.32056853	1	3820	tags=33%, list=19%, signal=41%
HSA00960_ALKALOID_BIOSYNTHESIS_II	HSA00960_ALKALOID_BIOSYNTHESIS_II		21	0.47528988	1.2792262	0.15132606	0.32005122	1	5080	tags=43%, list=25%, signal=57%
SHEPARD_GENES_COMMON_BW_CB_MO	SHEPARD_GENES_COMMON_BW_CB_MO		68	0.3831627	1.2773094	0.109947644	0.3231679	1	5525	tags=37%, list=27%, signal=50%
HDACI_COLON_CUR48HRS_UP	HDACI_COLON_CUR48HRS_UP		62	0.39014626	1.2765694	0.09736842	0.3238433	1	3247	tags=35%, list=16%, signal=42%
HBX_HCC_DN	HBX_HCC_DN		22	0.47264212	1.2757488	0.15732087	0.3247383	1	5195	tags=41%, list=25%, signal=55%
HDACI_COLON_BUT_DN	HDACI_COLON_BUT_DN		248	0.3257952	1.2754762	0.0378198	0.3245614	1	3830	tags=25%, list=19%, signal=31%
UVC_XPCS_ALL_UP	UVC_XPCS_ALL_UP		61	0.38290516	1.2754225	0.112162165	0.32390752	1	2126	tags=26%, list=10%, signal=29%
4NQO_ESR_WS_UNREG	4NQO_ESR_WS_UNREG		35	0.4212315	1.2744429	0.118263476	0.32519042	1	5672	tags=43%, list=28%, signal=59%
ABBUD_LIF_DN	ABBUD_LIF_DN		24	0.45713028	1.2738475	0.14678898	0.32561865	1	4502	tags=38%, list=22%, signal=48%
TAVOR_CEBP_UP	TAVOR_CEBP_UP		49	0.40324202	1.2736351	0.12430939	0.3253475	1	3636	tags=33%, list=18%, signal=40%
ZUCCHI_EPITHELIAL_DN	ZUCCHI_EPITHELIAL_DN		43	0.404253	1.2711834	0.123032905	0.32961613	1	1693	tags=19%, list=8%, signal=20%
IGF1MTORPATHWAY	IGF1MTORPATHWAY		20	0.48721433	1.2697936	0.14696969	0.33175713	1	2675	tags=35%, list=13%, signal=40%
BCRPATHWAY	BCRPATHWAY		35	0.4332023	1.2684945	0.14389534	0.33367676	1	6708	tags=46%, list=33%, signal=68%
CHESLER_BRAIN_HIGHEST_VARIANCE_GENES	CHESLER_BRAIN_HIGHEST_VARIANCE_GENES		24	0.4596331	1.2678494	0.16920732	0.3342916	1	2328	tags=21%, list=11%, signal=23%
ADIP_VS_PREADIP_DN	ADIP_VS_PREADIP_DN		37	0.41978526	1.2674317	0.14589666	0.3344616	1	4866	tags=41%, list=24%, signal=53%
HSA00710_CARBON_FIXATION	HSA00710_CARBON_FIXATION		23	0.46491215	1.2669616	0.16143498	0.33464697	1	6325	tags=61%, list=31%, signal=88%
BREAST_DUCTAL_CARCINOMA_GENES	BREAST_DUCTAL_CARCINOMA_GENES		19	0.4866047	1.2668142	0.18558282	0.33425745	1	2176	tags=32%, list=11%, signal=35%
METPATHWAY	METPATHWAY		34	0.43120885	1.2665375	0.15657312	0.33406496	1	6171	tags=47%, list=30%, signal=67%
HDACI_COLON_CUR_UP	HDACI_COLON_CUR_UP		108	0.3564114	1.2640963	0.091254756	0.3386712	1	3034	tags=27%, list=15%, signal=31%
DNA_DAMAGE_SIGNALING	DNA_DAMAGE_SIGNALING		88	0.36292222	1.2619423	0.09933775	0.3424018	1	7004	tags=52%, list=34%, signal=79%
HSA00190_OXIDATIVE_PHOSPHORYLATION	HSA00190_OXIDATIVE_PHOSPHORYLATION		113	0.3511361	1.2618138	0.116541356	0.34189945	1	2964	tags=23%, list=14%, signal=27%
MYOD_BRG1_UP	MYOD_BRG1_UP		27	0.4483356	1.2610747	0.18077475	0.34267634	1	3905	tags=22%, list=19%, signal=27%
BRCA1_MES_UP	BRCA1_MES_UP		39	0.4136751	1.260932	0.16100442	0.34219998	1	3926	tags=38%, list=19%, signal=47%
HSA00272_CYSTEINE_METABOLISM	HSA00272_CYSTEINE_METABOLISM		15	0.50737125	1.2608649	0.17889908	0.34157926	1	3446	tags=40%, list=17%, signal=48%
ASTIER_FN_DIFF	ASTIER_FN_DIFF		61	0.3857096	1.2600946	0.12261581	0.3423692	1	3820	tags=33%, list=19%, signal=40%
BYSTRYKH_HSC_BRAIN_TRANS_GLOCUS	BYSTRYKH_HSC_BRAIN_TRANS_GLOCUS		157	0.33712718	1.259874	0.07109557	0.34209436	1	4360	tags=28%, list=21%, signal=35%
P53_SIGNALING	P53_SIGNALING		93	0.36167207	1.2586613	0.093053736	0.343993	1	4364	tags=28%, list=21%, signal=35%
BUT_TSA_UP	BUT_TSA_UP		18	0.48783278	1.2572902	0.17984496	0.34614503	1	6224	tags=61%, list=30%, signal=87%
WILLERT_WNT_NCCIT_ALL_UP	WILLERT_WNT_NCCIT_ALL_UP		23	0.45782763	1.2568948	0.18873668	0.34625536	1	4159	tags=43%, list=20%, signal=54%
LIZUKA_G1_SM_G2	LIZUKA_G1_SM_G2		25	0.45106518	1.2566073	0.17138365	0.3461071	1	2966	tags=32%, list=14%, signal=37%
UVB_NHEK2_UP	UVB_NHEK2_UP		68	0.37470046	1.2549322	0.14266488	0.34878847	1	6807	tags=54%, list=33%, signal=81%
ABRAHAM_AL_VS_MM_DN	ABRAHAM_AL_VS_MM_DN		18	0.48847908	1.2525887	0.1740458	0.3530211	1	2126	tags=28%, list=10%, signal=31%
UVC_HIGH_D6_DN	UVC_HIGH_D6_DN		31	0.43585554	1.2524505	0.16519174	0.35254917	1	2033	tags=23%, list=10%, signal=25%
HSA00970_AMINOACYL_TRNA_BIOSYNTHESIS	HSA00970_AMINOACYL_TRNA_BIOSYNTHESIS		31	0.42864394	1.252141	0.17846608	0.35243797	1	5081	tags=42%, list=25%, signal=56%
ARAPPATHWAY	ARAPPATHWAY		20	0.47358087	1.2518663	0.16666667	0.35228997	1	3481	tags=35%, list=17%, signal=42%
GLYCEROPHOSPHOLIPID_METABOLISM	GLYCEROPHOSPHOLIPID_METABOLISM		49	0.39300576	1.2507963	0.14078374	0.35394424	1	3215	tags=27%, list=16%, signal=31%
HSA00640_PROPANOATE_METABOLISM	HSA00640_PROPANOATE_METABOLISM		33	0.4292801	1.2501228	0.14942528	0.3546634	1	4010	tags=33%, list=19%, signal=41%
UVC_HIGH_D2_DN	UVC_HIGH_D2_DN		37	0.41779009	1.2500184	0.14561664	0.35412344	1	2477	tags=22%, list=12%, signal=25%
ADIP_DIFF_CLUSTER5	ADIP_DIFF_CLUSTER5		39	0.41053194	1.2493489	0.15126051	0.35478103	1	3834	tags=36%, list=19%, signal=44%
HSA00020_CITRATE_CYCLE	HSA00020_CITRATE_CYCLE		26	0.45283622	1.2488449	0.17481482	0.355114	1	1550	tags=23%, list=8%, signal=25%
HSC_MATURE_ADULT	HSC_MATURE_ADULT		331	0.3147795	1.2485033	0.035675675	0.35517246	1	4148	tags=27%, list=20%, signal=33%
ELONGINA_KO_UP	ELONGINA_KO_UP		162	0.3304709	1.2482512	0.08214286	0.3549969	1	3067	tags=22%, list=15%, signal=26%
HSC_MATURE_SHARED	HSC_MATURE_SHARED		251	0.32091978	1.2462649	0.045146726	0.35857534	1	4461	tags=31%, list=22%, signal=39%
TPA_SKIN_UP	TPA_SKIN_UP		20	0.4771218	1.2458565	0.19769357	0.35866714	1	3899	tags=35%, list=19%, signal=43%
CPR_NULL-LOW_LIVER_UP	CPR_NULL-LOW_LIVER_UP		17	0.48836443	1.2426764	0.1875969	0.36510956	1	3511	tags=35%, list=17%, signal=43%
MMS_MOUSE_LYMPH_HIGH_4HRS_UP	MMS_MOUSE_LYMPH_HIGH_4HRS_UP		35	0.4151377	1.2414376	0.16455697	0.36702508	1	3288	tags=37%, list=16%, signal=44%
TPA_SENS_EARLY_DN	TPA_SENS_EARLY_DN		284	0.31237116	1.2405853	0.054809842	0.36808753	1	3065	tags=19%, list=15%, signal=22%
TIDPATHWAY	TIDPATHWAY		18	0.48002872	1.2387677	0.1875969	0.37128603	1	3054	tags=28%, list=15%, signal=33%
SHEPARD_BMYB_MORPHOLINO_UP	SHEPARD_BMYB_MORPHOLINO_UP		155	0.33094865	1.2373827	0.08926418	0.3735389	1	3855	tags=28%, list=19%, signal=34%
HSA05220_CHRONIC_MYELOID_LEUKEMIA	HSA05220_CHRONIC_MYELOID_LEUKEMIA		76	0.3622763	1.2370032	0.125323	0.3736512	1	6038	tags=41%, list=29%, signal=57%
GALE_FLT3ANDAPL_DN	GALE_FLT3ANDAPL_DN		18	0.47780454	1.2368212	0.19311377	0.37326655	1	2888	tags=28%, list=14%, signal=32%
UVC_HIGH_D1_DN	UVC_HIGH_D1_DN		15	0.503104	1.2367543	0.19488817	0.37264144	1	4451	tags=60%, list=22%, signal=76%
CALCINEURIN_NF_AT_SIGNALING	CALCINEURIN_NF_AT_SIGNALING		93	0.35143533	1.2367182	0.11673152	0.37195227	1	2856	tags=19%, list=14%, signal=22%
BECKER_TAMOXIFEN_RESISTANT_DN	BECKER_TAMOXIFEN_RESISTANT_DN		51	0.38830715	1.2346519	0.14071038	0.37567514	1	5680	tags=37%, list=28%, signal=51%
WANG_HOXA9_VS_MEIS1_UP	WANG_HOXA9_VS_MEIS1_UP		27	0.44733724	1.2346016	0.16867469	0.3750473	1	745	tags=11%, list=4%, signal=12%
NGUYEN_KERATO_DN	NGUYEN_KERATO_DN		81	0.3576846	1.2321619	0.12658228	0.37974805	1	3250	tags=22%, list=16%, signal=26%
CITED1_KO_HET_DN	CITED1_KO_HET_DN		30	0.41986483	1.2297668	0.17331289	0.3843469	1	2476	tags=27%, list=12%, signal=30%
RUIZ_TENASCIN_TARGETS	RUIZ_TENASCIN_TARGETS		79	0.35535797	1.2297641	0.1446863	0.38357043	1	4012	tags=25%, list=19%, signal=31%
CASPASEPATHWAY	CASPASEPATHWAY		22	0.46017277	1.2281859	0.1884058	0.3862753	1	2126	tags=27%, list=10%, signal=30%
HDACI_COLON_TSA2HRS_UP	HDACI_COLON_TSA2HRS_UP		60	0.37417668	1.2275308	0.17910448	0.38696933	1	2567	tags=23%, list=12%, signal=27%
YAGI_AML_PROG_FAB	YAGI_AML_PROG_FAB		190	0.32291406	1.2275134	0.09174312	0.38623685	1	3577	tags=25%, list=17%, signal=30%
TPA_SENS_MIDDLE_DN	TPA_SENS_MIDDLE_DN		302	0.3076444	1.2270112	0.07427938	0.386625	1	3289	tags=22%, list=16%, signal=26%
UBIQUITIN_MEDIATED_PROTEOLYSIS	UBIQUITIN_MEDIATED_PROTEOLYSIS		23	0.45504713	1.2263564	0.17721519	0.38729906	1	2176	tags=22%, list=11%, signal=24%
CALCIUM_REGULATION_IN_CARDIAC_CELLS	CALCIUM_REGULATION_IN_CARDIAC_CELLS		140	0.33501726	1.226258	0.1147343	0.38672167	1	4300	tags=26%, list=21%, signal=33%
HSA00380_TRYPTOPHAN_METABOLISM	HSA00380_TRYPTOPHAN_METABOLISM		58	0.37599254	1.2251586	0.16164383	0.3885019	1	5246	tags=38%, list=25%, signal=51%
HDACI_COLON_TSABUT_DN	HDACI_COLON_TSABUT_DN		22	0.4502652	1.2236727	0.19969513	0.39097178	1	5335	tags=36%, list=26%, signal=49%
HSA00641_3_CHLOROACRYLIC_ACID_DEGRADATION	HSA00641_3_CHLOROACRYLIC_ACID_DEGRADATION		15	0.48790306	1.2208629	0.22692889	0.3966597	1	4032	tags=33%, list=20%, signal=41%
SCHURINGA_STAT5A_UP	SCHURINGA_STAT5A_UP		23	0.44602373	1.2193733	0.19465081	0.39928514	1	4400	tags=39%, list=21%, signal=50%
ALZHEIMERS_INCIPIENT_UP	ALZHEIMERS_INCIPIENT_UP		342	0.30643162	1.219292	0.05609493	0.39864576	1	3774	tags=24%, list=18%, signal=29%
HSA05219_BLADDER_CANCER	HSA05219_BLADDER_CANCER		41	0.39359075	1.2174451	0.17893218	0.40217945	1	2892	tags=24%, list=14%, signal=28%
IDX_TSA_DN_CLUSTER1	IDX_TSA_DN_CLUSTER1		42	0.3960268	1.2173111	0.1923621	0.40171635	1	2536	tags=19%, list=12%, signal=22%
DNMT1_KO_DN	DNMT1_KO_DN		16	0.4805124	1.216124	0.21306376	0.40360036	1	1794	tags=25%, list=9%, signal=27%
CAMPTOTHECIN_PROBCELL_DN	CAMPTOTHECIN_PROBCELL_DN		30	0.416898	1.2149464	0.2119403	0.4054672	1	6299	tags=47%, list=31%, signal=67%
HSA00040_PENTOSE_AND_GLUCURONATE_INTERCONVERSIONS	HSA00040_PENTOSE_AND_GLUCURONATE_INTERCONVERSIONS		16	0.46985084	1.2131095	0.24423963	0.40889522	1	4210	tags=31%, list=20%, signal=39%
POMEROY_DESMOPLASIC_VS_CLASSIC_MD_DN	POMEROY_DESMOPLASIC_VS_CLASSIC_MD_DN		41	0.39796424	1.2123771	0.19121814	0.40981472	1	4408	tags=34%, list=21%, signal=43%
HIPPOCAMPUS_DEVELOPMENT_PRENATAL	HIPPOCAMPUS_DEVELOPMENT_PRENATAL		33	0.4080292	1.2122617	0.19575115	0.40931833	1	4279	tags=33%, list=21%, signal=42%
TSA_CD4_DN	TSA_CD4_DN		18	0.46807197	1.2119496	0.20845921	0.40925857	1	5847	tags=44%, list=28%, signal=62%
CELL_SURFACE_RECEPTOR_LINKED_SIGNAL_TRANSDUCTION	CELL_SURFACE_RECEPTOR_LINKED_SIGNAL_TRANSDUCTION		130	0.33548817	1.2118909	0.13349815	0.40859768	1	4723	tags=29%, list=23%, signal=38%
BRENTANI_TRANSCRIPTION_FACTORS	BRENTANI_TRANSCRIPTION_FACTORS		64	0.3679169	1.2117496	0.164	0.40811357	1	4542	tags=30%, list=22%, signal=38%
P53HYPOXIAPATHWAY	P53HYPOXIAPATHWAY		19	0.45996612	1.2107826	0.20926517	0.4096577	1	1083	tags=16%, list=5%, signal=17%
HSA04010_MAPK_SIGNALING_PATHWAY	HSA04010_MAPK_SIGNALING_PATHWAY		255	0.31306013	1.2099986	0.09286523	0.4106259	1	4866	tags=28%, list=24%, signal=36%
SHEPARD_CELL_PROLIFERATION	SHEPARD_CELL_PROLIFERATION		203	0.31374294	1.2098764	0.09919262	0.41012058	1	4826	tags=29%, list=23%, signal=38%
WNT_SIGNALING	WNT_SIGNALING		59	0.369712	1.2092179	0.17216642	0.41086337	1	4225	tags=31%, list=21%, signal=38%
G1PATHWAY	G1PATHWAY		25	0.43346325	1.2078886	0.20620155	0.4131504	1	2157	tags=24%, list=10%, signal=27%
CHESLER_BRAIN_NEURAL_HIGH_GENES	CHESLER_BRAIN_NEURAL_HIGH_GENES		23	0.43721113	1.205337	0.2234957	0.418222	1	2336	tags=22%, list=11%, signal=24%
HOFFMANN_BIVSBII_BI	HOFFMANN_BIVSBII_BI		97	0.34279573	1.2049375	0.14358322	0.41835853	1	4104	tags=23%, list=20%, signal=28%
DIAB_NEPH_DN	DIAB_NEPH_DN		374	0.30262396	1.2048347	0.06552094	0.41779387	1	4978	tags=30%, list=24%, signal=39%
P38MAPKPATHWAY	P38MAPKPATHWAY		39	0.40136215	1.2037591	0.18962963	0.41950518	1	5185	tags=41%, list=25%, signal=55%
TPA_RESIST_LATE_UP	TPA_RESIST_LATE_UP		37	0.40288615	1.2020653	0.2036775	0.42262417	1	4801	tags=30%, list=23%, signal=39%
CALRES_MOUSE_DN	CALRES_MOUSE_DN		39	0.39176208	1.2020438	0.19487908	0.42185307	1	3555	tags=26%, list=17%, signal=31%
OXSTRESS_RPETWO_DN	OXSTRESS_RPETWO_DN		108	0.341465	1.2011276	0.14735517	0.42321777	1	2089	tags=19%, list=10%, signal=20%
PASSERINI_ADHESION	PASSERINI_ADHESION		37	0.392535	1.2008423	0.19013062	0.42311615	1	1308	tags=16%, list=6%, signal=17%
ST_B_CELL_ANTIGEN_RECEPTOR	ST_B_CELL_ANTIGEN_RECEPTOR		39	0.39753518	1.1997812	0.2034632	0.42493555	1	6708	tags=41%, list=33%, signal=61%
HUMAN_TISSUE_THYMUS	HUMAN_TISSUE_THYMUS		16	0.47890428	1.1983076	0.2254902	0.42764926	1	7324	tags=50%, list=36%, signal=78%
ST_DICTYOSTELIUM_DISCOIDEUM_CAMP_CHEMOTAXIS_PATHWAY	ST_DICTYOSTELIUM_DISCOIDEUM_CAMP_CHEMOTAXIS_PATHWAY		32	0.4029647	1.1977457	0.24148148	0.42817953	1	3339	tags=28%, list=16%, signal=34%
GNATENKO_PLATELET_UP	GNATENKO_PLATELET_UP		44	0.3803564	1.1968061	0.20056899	0.4296779	1	3393	tags=30%, list=16%, signal=35%
VERNELL_PRB_CLSTR1	VERNELL_PRB_CLSTR1		67	0.35332227	1.1956444	0.16266666	0.43173406	1	3106	tags=31%, list=15%, signal=37%
PENG_GLUCOSE_UP	PENG_GLUCOSE_UP		34	0.40122044	1.1956203	0.21511628	0.4309751	1	6736	tags=41%, list=33%, signal=61%
HSA05120_EPITHELIAL_CELL_SIGNALING_IN_HELICOBACTER_PYLORI_INFECTION	HSA05120_EPITHELIAL_CELL_SIGNALING_IN_HELICOBACTER_PYLORI_INFECTION		65	0.36009863	1.1954552	0.18157181	0.43055403	1	2126	tags=20%, list=10%, signal=22%
ST_GA13_PATHWAY	ST_GA13_PATHWAY		35	0.40375513	1.1938994	0.21574344	0.43322936	1	1083	tags=11%, list=5%, signal=12%
HDACI_COLON_SUL16HRS_UP	HDACI_COLON_SUL16HRS_UP		42	0.39188877	1.1933844	0.2028169	0.4336772	1	1983	tags=19%, list=10%, signal=21%
IFNALPHA_HCC_UP	IFNALPHA_HCC_UP		29	0.40910265	1.1932313	0.22138554	0.43319246	1	2126	tags=21%, list=10%, signal=23%
GN_CAMP_GRANULOSA_UP	GN_CAMP_GRANULOSA_UP		53	0.37161115	1.1930021	0.1910569	0.43298078	1	1267	tags=17%, list=6%, signal=18%
CELL_PROLIFERATION	CELL_PROLIFERATION		203	0.31374294	1.1928645	0.12059158	0.4325013	1	4826	tags=29%, list=23%, signal=38%
UVB_NHEK3_C6	UVB_NHEK3_C6		30	0.40428916	1.191391	0.22594753	0.43514937	1	3434	tags=37%, list=17%, signal=44%
GNATENKO_PLATELET	GNATENKO_PLATELET		44	0.3803564	1.1906329	0.20199147	0.43614668	1	3393	tags=30%, list=16%, signal=35%
AGUIRRE_PANCREAS_CHR17	AGUIRRE_PANCREAS_CHR17		70	0.35405082	1.1900318	0.18157181	0.436752	1	2723	tags=26%, list=13%, signal=30%
HSA04370_VEGF_SIGNALING_PATHWAY	HSA04370_VEGF_SIGNALING_PATHWAY		69	0.3521661	1.1895732	0.19246298	0.43695083	1	6481	tags=43%, list=31%, signal=63%
TCRPATHWAY	TCRPATHWAY		44	0.37837788	1.1893568	0.19368131	0.43661815	1	4231	tags=27%, list=21%, signal=34%
WERNER_FIBRO_UP	WERNER_FIBRO_UP		56	0.365681	1.1866206	0.18792868	0.44245964	1	3273	tags=29%, list=16%, signal=34%
HSA00051_FRUCTOSE_AND_MANNOSE_METABOLISM	HSA00051_FRUCTOSE_AND_MANNOSE_METABOLISM		42	0.38425994	1.1862016	0.21940929	0.44264647	1	4118	tags=33%, list=20%, signal=42%
TRYPTOPHAN_METABOLISM	TRYPTOPHAN_METABOLISM		54	0.36549047	1.1839197	0.19642857	0.44742325	1	3446	tags=22%, list=17%, signal=27%
G1_TO_S_CELL_CYCLE_REACTOME	G1_TO_S_CELL_CYCLE_REACTOME		68	0.35155386	1.1838033	0.19839142	0.4468601	1	3378	tags=29%, list=16%, signal=35%
HDACI_COLON_SUL12HRS_UP	HDACI_COLON_SUL12HRS_UP		26	0.42525843	1.1829636	0.23809524	0.44797447	1	1177	tags=15%, list=6%, signal=16%
HSA04664_FC_EPSILON_RI_SIGNALING_PATHWAY	HSA04664_FC_EPSILON_RI_SIGNALING_PATHWAY		74	0.34795928	1.1795933	0.17258883	0.45518908	1	6341	tags=38%, list=31%, signal=54%
RADMACHER_AMLNORMALKARYTYPE_SIG	RADMACHER_AMLNORMALKARYTYPE_SIG		83	0.33935672	1.178752	0.1884058	0.45645323	1	4685	tags=34%, list=23%, signal=43%
ZMPSTE24_KO_UP	ZMPSTE24_KO_UP		31	0.39774895	1.1762387	0.22364217	0.46176058	1	2847	tags=29%, list=14%, signal=34%
HSA00280_VALINE_LEUCINE_AND_ISOLEUCINE_DEGRADATION	HSA00280_VALINE_LEUCINE_AND_ISOLEUCINE_DEGRADATION		43	0.37673166	1.173736	0.22561863	0.46714827	1	4208	tags=33%, list=20%, signal=41%
HDACI_COLON_BUT12HRS_UP	HDACI_COLON_BUT12HRS_UP		45	0.37054104	1.1733809	0.23802817	0.46725824	1	4709	tags=29%, list=23%, signal=37%
E2F3_ONCOGENIC_SIGNATURE	E2F3_ONCOGENIC_SIGNATURE		246	0.30172342	1.1725653	0.13205418	0.46835276	1	3148	tags=24%, list=15%, signal=28%
ZHAN_MM_CD1_VS_CD2_DN	ZHAN_MM_CD1_VS_CD2_DN		54	0.36531094	1.1715918	0.21691678	0.46995783	1	3106	tags=24%, list=15%, signal=28%
OXSTRESS_RPE_H2O2HNE_DN	OXSTRESS_RPE_H2O2HNE_DN		31	0.40242413	1.1708835	0.23941606	0.47090456	1	2089	tags=26%, list=10%, signal=29%
PARK_MSCS_BOTH	PARK_MSCS_BOTH		44	0.373371	1.1702282	0.24358974	0.47168857	1	4578	tags=36%, list=22%, signal=47%
CMV_HCMV_TIMECOURSE_18HRS_UP	CMV_HCMV_TIMECOURSE_18HRS_UP		74	0.34495714	1.1695406	0.20107238	0.47249234	1	3799	tags=35%, list=18%, signal=43%
HSA00642_ETHYLBENZENE_DEGRADATION	HSA00642_ETHYLBENZENE_DEGRADATION		15	0.48038992	1.1691515	0.26265824	0.47258204	1	5755	tags=53%, list=28%, signal=74%
HSA04720_LONG_TERM_POTENTIATION	HSA04720_LONG_TERM_POTENTIATION		69	0.35047776	1.167886	0.22503328	0.4749316	1	2135	tags=14%, list=10%, signal=16%
BIOPEPTIDESPATHWAY	BIOPEPTIDESPATHWAY		38	0.38351324	1.167502	0.2413273	0.47498882	1	6012	tags=42%, list=29%, signal=59%
CALRES_MOUSE_UP	CALRES_MOUSE_UP		29	0.41389632	1.1671953	0.24360903	0.4749388	1	4251	tags=41%, list=21%, signal=52%
HSA04540_GAP_JUNCTION	HSA04540_GAP_JUNCTION		87	0.33429378	1.1667111	0.20789474	0.47535467	1	4306	tags=28%, list=21%, signal=35%
PARK_HSC_VS_MPP_UP	PARK_HSC_VS_MPP_UP		16	0.46702266	1.1666398	0.30401236	0.47471112	1	1647	tags=25%, list=8%, signal=27%
UVC_XPCS_8HR_UP	UVC_XPCS_8HR_UP		58	0.35364592	1.1662325	0.21045393	0.4748685	1	2126	tags=24%, list=10%, signal=27%
NICK_RHAPC_UP	NICK_RHAPC_UP		32	0.4055817	1.1607902	0.25633383	0.48775497	1	3918	tags=31%, list=19%, signal=39%
XU_ATRA_UP	XU_ATRA_UP		15	0.4669421	1.1607666	0.26755852	0.4869438	1	1632	tags=20%, list=8%, signal=22%
AGUIRRE_PANCREAS_CHR22	AGUIRRE_PANCREAS_CHR22		60	0.35204297	1.1601064	0.23127463	0.48776394	1	2005	tags=17%, list=10%, signal=18%
IDX_TSA_DN_CLUSTER6	IDX_TSA_DN_CLUSTER6		27	0.4097781	1.1560364	0.2590909	0.4973947	1	4535	tags=37%, list=22%, signal=47%
CAMPTOTHECIN_PROBCELL_UP	CAMPTOTHECIN_PROBCELL_UP		22	0.43037215	1.1552807	0.26546004	0.49830523	1	6259	tags=36%, list=30%, signal=52%
ADIP_DIFF_CLUSTER1	ADIP_DIFF_CLUSTER1		56	0.35727608	1.1536597	0.26142856	0.50161946	1	2177	tags=18%, list=11%, signal=20%
TCA	TCA		15	0.46707523	1.1534035	0.27444795	0.5014053	1	1170	tags=27%, list=6%, signal=28%
HSA05211_RENAL_CELL_CARCINOMA	HSA05211_RENAL_CELL_CARCINOMA		68	0.3492907	1.1525847	0.23230974	0.50262904	1	3021	tags=24%, list=15%, signal=27%
TRNA_SYNTHETASES	TRNA_SYNTHETASES		19	0.44287962	1.1514552	0.2857143	0.50462407	1	2592	tags=32%, list=13%, signal=36%
HUMAN_TISSUE_PANCREAS	HUMAN_TISSUE_PANCREAS		40	0.37650526	1.1509047	0.25	0.50523496	1	1395	tags=13%, list=7%, signal=13%
KENNY_WNT_UP	KENNY_WNT_UP		46	0.36349067	1.149188	0.25714287	0.50868183	1	2666	tags=22%, list=13%, signal=25%
HOFMANN_MDS_CD34_LOW_AND_HIGH_RISK	HOFMANN_MDS_CD34_LOW_AND_HIGH_RISK		46	0.36626926	1.1475583	0.24965517	0.5118961	1	909	tags=15%, list=4%, signal=16%
YAGI_AML_PROG_ASSOC	YAGI_AML_PROG_ASSOC		127	0.31508973	1.1467875	0.20807834	0.5130446	1	2095	tags=17%, list=10%, signal=19%
DIAB_NEPH_UP	DIAB_NEPH_UP		61	0.34915072	1.1463208	0.2310757	0.5134457	1	3880	tags=25%, list=19%, signal=30%
HSA04330_NOTCH_SIGNALING_PATHWAY	HSA04330_NOTCH_SIGNALING_PATHWAY		43	0.37231547	1.1462133	0.27023122	0.512846	1	4399	tags=37%, list=21%, signal=47%
BRCA1_SW480_DN	BRCA1_SW480_DN		16	0.46339944	1.1452856	0.28775835	0.514333	1	1305	tags=25%, list=6%, signal=27%
ERM_KO_TESTES_DN	ERM_KO_TESTES_DN		21	0.43234584	1.1443954	0.28861153	0.51573676	1	4293	tags=33%, list=21%, signal=42%
LINDSTEDT_DEND_DN	LINDSTEDT_DEND_DN		65	0.34512895	1.144243	0.24456522	0.5152675	1	5569	tags=32%, list=27%, signal=44%
AGED_MOUSE_CORTEX_DN	AGED_MOUSE_CORTEX_DN		46	0.36339387	1.143471	0.25072047	0.51636523	1	4435	tags=33%, list=22%, signal=41%
REFRACTORY_GASTRIC_UP	REFRACTORY_GASTRIC_UP		87	0.32822043	1.1410933	0.22957198	0.52155215	1	7499	tags=47%, list=36%, signal=74%
HEMATOPOESIS_RELATED_TRANSCRIPTION_FACTORS	HEMATOPOESIS_RELATED_TRANSCRIPTION_FACTORS		84	0.32631052	1.1410068	0.2260982	0.5208799	1	4994	tags=29%, list=24%, signal=38%
AD12_ANY_DN	AD12_ANY_DN		25	0.41616327	1.1403484	0.29596412	0.52168685	1	4728	tags=44%, list=23%, signal=57%
SA_CASPASE_CASCADE	SA_CASPASE_CASCADE		16	0.44781333	1.1401567	0.29952458	0.5212767	1	2126	tags=31%, list=10%, signal=35%
GLUCONEOGENESIS	GLUCONEOGENESIS		52	0.35613832	1.1397094	0.24335665	0.5215257	1	4032	tags=33%, list=20%, signal=41%
CHEN_HOXA5_TARGETS_UP	CHEN_HOXA5_TARGETS_UP		229	0.29337016	1.1394686	0.18006796	0.5212471	1	3375	tags=25%, list=16%, signal=29%
UVB_NHEK3_C8	UVB_NHEK3_C8		66	0.34323227	1.1393058	0.25885558	0.5208264	1	2935	tags=24%, list=14%, signal=28%
FLECHNER_KIDNEY_TRANSPLANT_REJECTION_PBL_DN	FLECHNER_KIDNEY_TRANSPLANT_REJECTION_PBL_DN		51	0.3563952	1.1364121	0.24027778	0.52733386	1	4479	tags=35%, list=22%, signal=45%
DER_IFNG_UP	DER_IFNG_UP		62	0.3421901	1.1360425	0.25170067	0.52737176	1	3906	tags=32%, list=19%, signal=40%
HSA05210_COLORECTAL_CANCER	HSA05210_COLORECTAL_CANCER		83	0.3298511	1.1353368	0.2387268	0.5282719	1	6111	tags=42%, list=30%, signal=60%
HDACI_COLON_BUT24HRS_DN	HDACI_COLON_BUT24HRS_DN		109	0.31445712	1.1349201	0.227446	0.5284303	1	3830	tags=24%, list=19%, signal=29%
VALINE_LEUCINE_AND_ISOLEUCINE_DEGRADATION	VALINE_LEUCINE_AND_ISOLEUCINE_DEGRADATION		36	0.37958506	1.1347411	0.2621951	0.52796066	1	4208	tags=39%, list=20%, signal=49%
GLYCOLYSIS	GLYCOLYSIS		52	0.35613832	1.1340122	0.24209079	0.52897596	1	4032	tags=33%, list=20%, signal=41%
BRENTANI_DNA_METHYLATION_AND_MODIFICATION	BRENTANI_DNA_METHYLATION_AND_MODIFICATION		23	0.41721126	1.1336496	0.28484848	0.52908397	1	3457	tags=43%, list=17%, signal=52%
JECHLINGER_EMT_UP	JECHLINGER_EMT_UP		54	0.35687742	1.1332375	0.26164383	0.5293207	1	3663	tags=20%, list=18%, signal=25%
BRCA1_OVEREXP_UP	BRCA1_OVEREXP_UP		159	0.30336502	1.1327717	0.21521997	0.5297029	1	3126	tags=25%, list=15%, signal=29%
H2O2_CSBRESCUED_UP	H2O2_CSBRESCUED_UP		56	0.35067803	1.1298972	0.2641243	0.536583	1	3547	tags=27%, list=17%, signal=32%
HSA05213_ENDOMETRIAL_CANCER	HSA05213_ENDOMETRIAL_CANCER		51	0.3510489	1.1280227	0.29503545	0.54070824	1	6341	tags=43%, list=31%, signal=62%
HDACI_COLON_CUR2HRS_UP	HDACI_COLON_CUR2HRS_UP		29	0.38915658	1.1280162	0.26804122	0.5398307	1	2813	tags=17%, list=14%, signal=20%
ABRAHAM_MM_VS_AL_UP	ABRAHAM_MM_VS_AL_UP		19	0.4300344	1.1269816	0.31570762	0.54153806	1	2126	tags=26%, list=10%, signal=29%
LEE_E2F1_DN	LEE_E2F1_DN		62	0.33758757	1.1269547	0.26990554	0.540708	1	2931	tags=18%, list=14%, signal=21%
HSA00271_METHIONINE_METABOLISM	HSA00271_METHIONINE_METABOLISM		18	0.4362691	1.1244239	0.31561998	0.5466495	1	3663	tags=39%, list=18%, signal=47%
CISPLATIN_PROBCELL_UP	CISPLATIN_PROBCELL_UP		17	0.44433624	1.1240598	0.3115016	0.5467306	1	2652	tags=29%, list=13%, signal=34%
MYOD_NIH3T3_DN	MYOD_NIH3T3_DN		56	0.34446317	1.1232922	0.27377522	0.5479719	1	2510	tags=18%, list=12%, signal=20%
ZHAN_MM_CD138_CD1_VS_REST	ZHAN_MM_CD138_CD1_VS_REST		44	0.36036083	1.1229517	0.28307256	0.5479716	1	5647	tags=39%, list=27%, signal=53%
PLATELET_EXPRESSED	PLATELET_EXPRESSED		33	0.38345742	1.1215699	0.31518623	0.55060303	1	3393	tags=33%, list=16%, signal=40%
ROSS_FAB_M7	ROSS_FAB_M7		69	0.33486173	1.1208313	0.27432433	0.5517167	1	3645	tags=26%, list=18%, signal=32%
AGUIRRE_PANCREAS_CHR6	AGUIRRE_PANCREAS_CHR6		32	0.38656548	1.1205509	0.3029872	0.5515765	1	4621	tags=38%, list=22%, signal=48%
IL2RBPATHWAY	IL2RBPATHWAY		34	0.3794395	1.12051	0.29777777	0.5508056	1	6038	tags=41%, list=29%, signal=58%
HCMVPATHWAY	HCMVPATHWAY		15	0.4538995	1.1195837	0.29746836	0.5524962	1	2021	tags=27%, list=10%, signal=30%
TSADAC_HYPERMETH_OVCA_UP	TSADAC_HYPERMETH_OVCA_UP		15	0.45725223	1.1194818	0.31023103	0.55183905	1	6243	tags=67%, list=30%, signal=96%
HSA04310_WNT_SIGNALING_PATHWAY	HSA04310_WNT_SIGNALING_PATHWAY		144	0.30464858	1.1187279	0.244114	0.55296355	1	4251	tags=26%, list=21%, signal=32%
TNFALPHA_ALL_UP	TNFALPHA_ALL_UP		77	0.3246021	1.1162946	0.2719072	0.5585347	1	4685	tags=35%, list=23%, signal=45%
TPA_RESIST_MIDDLE_DN	TPA_RESIST_MIDDLE_DN		108	0.3146235	1.1161121	0.25703326	0.5581486	1	4002	tags=22%, list=19%, signal=27%
P53_BRCA1_UP	P53_BRCA1_UP		31	0.38464725	1.1160736	0.2946299	0.55735785	1	4238	tags=29%, list=21%, signal=36%
HSA05040_HUNTINGTONS_DISEASE	HSA05040_HUNTINGTONS_DISEASE		29	0.3852074	1.1145595	0.2989378	0.56052864	1	3021	tags=21%, list=15%, signal=24%
SMOOTH_MUSCLE_CONTRACTION	SMOOTH_MUSCLE_CONTRACTION		143	0.29981458	1.1121677	0.24439198	0.5660424	1	4732	tags=29%, list=23%, signal=37%
PITX2PATHWAY	PITX2PATHWAY		16	0.4418516	1.1120843	0.33227345	0.56531364	1	242	tags=13%, list=1%, signal=13%
STURLA_SONIC_HEDGEHOG	STURLA_SONIC_HEDGEHOG		16	0.44785047	1.1120565	0.32488114	0.56449956	1	4142	tags=38%, list=20%, signal=47%
INSULIN_NIH3T3_UP	INSULIN_NIH3T3_UP		17	0.42505968	1.1119463	0.3136	0.5638921	1	4009	tags=29%, list=19%, signal=36%
HDACI_COLON_CLUSTER10	HDACI_COLON_CLUSTER10		43	0.35561028	1.111797	0.31154382	0.5633257	1	5758	tags=35%, list=28%, signal=48%
AGUIRRE_PANCREAS_CHR19	AGUIRRE_PANCREAS_CHR19		74	0.32596928	1.1105951	0.28042328	0.5656177	1	3501	tags=24%, list=17%, signal=29%
WANG_HOXA9_VS_MEIS1_DN	WANG_HOXA9_VS_MEIS1_DN		23	0.40599942	1.1105925	0.32253313	0.56471914	1	8981	tags=61%, list=44%, signal=108%
BASSO_GERMINAL_CENTER_CD40_DN	BASSO_GERMINAL_CENTER_CD40_DN		70	0.33261368	1.1097962	0.28263795	0.5659483	1	4600	tags=27%, list=22%, signal=35%
FLECHNER_KIDNEY_TRANSPLANT_WELL_DN	FLECHNER_KIDNEY_TRANSPLANT_WELL_DN		22	0.41130543	1.1095817	0.33184522	0.56563735	1	4593	tags=36%, list=22%, signal=47%
FSH_OVARY_MCV152_DN	FSH_OVARY_MCV152_DN		46	0.35294423	1.1093358	0.31601733	0.56541395	1	4657	tags=43%, list=23%, signal=56%
IDX_TSA_DN_CLUSTER3	IDX_TSA_DN_CLUSTER3		78	0.32578304	1.1086329	0.2763685	0.566457	1	4655	tags=35%, list=23%, signal=45%
TOLLPATHWAY	TOLLPATHWAY		33	0.38093203	1.1081426	0.3233979	0.56689095	1	4758	tags=30%, list=23%, signal=39%
MYOD_NIH3T3_UP	MYOD_NIH3T3_UP		82	0.32314768	1.1081028	0.28877005	0.5661055	1	2772	tags=20%, list=13%, signal=22%
IRS1_KO_ADIP_DN	IRS1_KO_ADIP_DN		116	0.30652365	1.108046	0.25637755	0.5653609	1	2177	tags=15%, list=11%, signal=16%
HDACI_COLON_BUT12HRS_DN	HDACI_COLON_BUT12HRS_DN		74	0.32754937	1.1074691	0.2868421	0.5659757	1	3701	tags=27%, list=18%, signal=33%
SHEPARD_BMYB_MORPHOLINO_DN	SHEPARD_BMYB_MORPHOLINO_DN		168	0.29603884	1.107241	0.2485482	0.5657005	1	4406	tags=24%, list=21%, signal=31%
CMV_HCMV_6HRS_UP	CMV_HCMV_6HRS_UP		25	0.3985099	1.1071136	0.3116279	0.5651568	1	3822	tags=28%, list=19%, signal=34%
HOHENKIRK_MONOCYTE_DEND_DN	HOHENKIRK_MONOCYTE_DEND_DN		119	0.30531874	1.107083	0.28811523	0.56435996	1	5730	tags=34%, list=28%, signal=47%
HDACI_COLON_TSA_UP	HDACI_COLON_TSA_UP		120	0.30665305	1.1050345	0.2811705	0.5688919	1	2678	tags=18%, list=13%, signal=20%
KERATINOCYTEPATHWAY	KERATINOCYTEPATHWAY		43	0.35449895	1.1042806	0.3042857	0.57000154	1	4225	tags=26%, list=21%, signal=32%
LI_FETAL_VS_WT_KIDNEY_UP	LI_FETAL_VS_WT_KIDNEY_UP		179	0.29340568	1.1035278	0.2597865	0.5710245	1	3912	tags=23%, list=19%, signal=29%
IDX_TSA_DN_CLUSTER2	IDX_TSA_DN_CLUSTER2		62	0.33897284	1.1031251	0.2820513	0.57115924	1	1565	tags=15%, list=8%, signal=16%
TSADAC_HYPOMETH_OVCA_UP	TSADAC_HYPOMETH_OVCA_UP		52	0.33837587	1.103056	0.31400284	0.5704765	1	3835	tags=31%, list=19%, signal=38%
WERNERONLY_FIBRO_UP	WERNERONLY_FIBRO_UP		31	0.38181496	1.1029677	0.32300884	0.56984997	1	5120	tags=42%, list=25%, signal=56%
LVAD_HEARTFAILURE_UP	LVAD_HEARTFAILURE_UP		89	0.3109714	1.101656	0.27720207	0.5724784	1	2819	tags=19%, list=14%, signal=22%
FLECHNER_KIDNEY_TRANSPLANT_REJECTION_PBL_UP	FLECHNER_KIDNEY_TRANSPLANT_REJECTION_PBL_UP		64	0.33206466	1.1013094	0.28070176	0.572525	1	3830	tags=28%, list=19%, signal=34%
ST_FAS_SIGNALING_PATHWAY	ST_FAS_SIGNALING_PATHWAY		61	0.3339622	1.1010605	0.29986244	0.57228714	1	2420	tags=18%, list=12%, signal=20%
MENSE_HYPOXIA_TRANSPORTER_GENES	MENSE_HYPOXIA_TRANSPORTER_GENES		48	0.3458256	1.1000755	0.31557378	0.5740255	1	2698	tags=21%, list=13%, signal=24%
GLYCOSPHINGOLIPID_METABOLISM	GLYCOSPHINGOLIPID_METABOLISM		23	0.4048347	1.0986682	0.34834835	0.576738	1	4220	tags=35%, list=20%, signal=44%
AGUIRRE_PANCREAS_CHR7	AGUIRRE_PANCREAS_CHR7		48	0.34360668	1.09821	0.31717452	0.57715464	1	5299	tags=35%, list=26%, signal=48%
CALRES_RHESUS_DN	CALRES_RHESUS_DN		59	0.3314106	1.0956473	0.31224763	0.58300364	1	4116	tags=24%, list=20%, signal=30%
TUMOR_SUPRESSOR	TUMOR_SUPRESSOR		23	0.4033304	1.0955973	0.35435435	0.58224106	1	4107	tags=39%, list=20%, signal=49%
GSK3PATHWAY	GSK3PATHWAY		26	0.39064592	1.092581	0.33679524	0.58928347	1	2405	tags=23%, list=12%, signal=26%
HSA00770_PANTOTHENATE_AND_COA_BIOSYNTHESIS	HSA00770_PANTOTHENATE_AND_COA_BIOSYNTHESIS		16	0.42033306	1.0920385	0.35191083	0.58988893	1	1163	tags=19%, list=6%, signal=20%
IFN_ANY_UP	IFN_ANY_UP		81	0.3178702	1.0920128	0.29347825	0.58906627	1	3906	tags=28%, list=19%, signal=35%
HSA00010_GLYCOLYSIS_AND_GLUCONEOGENESIS	HSA00010_GLYCOLYSIS_AND_GLUCONEOGENESIS		62	0.32865888	1.0912099	0.32364598	0.5903793	1	4032	tags=27%, list=20%, signal=34%
BROCKE_IL6	BROCKE_IL6		145	0.29141387	1.08885	0.30107528	0.5960027	1	4438	tags=28%, list=22%, signal=35%
OLDWERNER_FIBRO_UP	OLDWERNER_FIBRO_UP		25	0.39113477	1.0876652	0.36363637	0.5982292	1	3170	tags=32%, list=15%, signal=38%
TNFALPHA_TGZ_ADIP_DN	TNFALPHA_TGZ_ADIP_DN		27	0.38274908	1.086749	0.3502907	0.59985286	1	5450	tags=37%, list=26%, signal=50%
HDACI_COLON_CLUSTER5	HDACI_COLON_CLUSTER5		23	0.40447304	1.0866083	0.3522388	0.59933865	1	4872	tags=35%, list=24%, signal=46%
TNFALPHA_4HRS_UP	TNFALPHA_4HRS_UP		40	0.3509857	1.0856323	0.34449095	0.6010664	1	4503	tags=35%, list=22%, signal=45%
EMT_UP	EMT_UP		61	0.3271695	1.0848402	0.32669324	0.6022489	1	3663	tags=20%, list=18%, signal=24%
OXSTRESS_RPETHREE_DN	OXSTRESS_RPETHREE_DN		28	0.38212752	1.0844388	0.35703704	0.60245275	1	3974	tags=29%, list=19%, signal=35%
4NQO_UNIQUE_FIBRO_UP	4NQO_UNIQUE_FIBRO_UP		22	0.40372568	1.0839648	0.36190477	0.60273993	1	2033	tags=18%, list=10%, signal=20%
CREB_BRAIN_8WKS_UP	CREB_BRAIN_8WKS_UP		75	0.32013372	1.0829917	0.31016043	0.60447556	1	3802	tags=27%, list=18%, signal=33%
ZHAN_MM_CD138_MS_VS_REST	ZHAN_MM_CD138_MS_VS_REST		47	0.3448364	1.0826986	0.33951497	0.6043394	1	2166	tags=19%, list=11%, signal=21%
ATRIA_UP	ATRIA_UP		196	0.2853456	1.0816448	0.30219147	0.6062787	1	4953	tags=28%, list=24%, signal=37%
ELECTRON_TRANSPORT_CHAIN	ELECTRON_TRANSPORT_CHAIN		98	0.30782962	1.0807503	0.31752306	0.60772973	1	2964	tags=22%, list=14%, signal=26%
HSC_STHSC_ADULT	HSC_STHSC_ADULT		41	0.35239896	1.0804691	0.348378	0.6075921	1	1928	tags=15%, list=9%, signal=16%
BRENTANI_PROTEIN_MODIFICATION	BRENTANI_PROTEIN_MODIFICATION		143	0.28923672	1.079884	0.3004926	0.6083003	1	3138	tags=18%, list=15%, signal=21%
KRETZSCHMAR_IL6_DIFF	KRETZSCHMAR_IL6_DIFF		145	0.29141387	1.0790726	0.30843374	0.60948634	1	4438	tags=28%, list=22%, signal=35%
LEE_TCELLS6_UP	LEE_TCELLS6_UP		27	0.3868098	1.0781999	0.36391437	0.6110322	1	2074	tags=19%, list=10%, signal=21%
HSA04080_NEUROACTIVE_LIGAND_RECEPTOR_INTERACTION	HSA04080_NEUROACTIVE_LIGAND_RECEPTOR_INTERACTION		250	0.27196506	1.0772403	0.2902857	0.6127265	1	6629	tags=36%, list=32%, signal=52%
AGED_MOUSE_HIPPOCAMPUS_ANY_UP	AGED_MOUSE_HIPPOCAMPUS_ANY_UP		45	0.3434631	1.0756553	0.35131195	0.61625355	1	4848	tags=31%, list=24%, signal=41%
G13_SIGNALING_PATHWAY	G13_SIGNALING_PATHWAY		39	0.35597318	1.0746286	0.33142036	0.6180118	1	2420	tags=21%, list=12%, signal=23%
RACCYCDPATHWAY	RACCYCDPATHWAY		22	0.39689356	1.0741019	0.37065053	0.6184858	1	3106	tags=27%, list=15%, signal=32%
HSA04012_ERBB_SIGNALING_PATHWAY	HSA04012_ERBB_SIGNALING_PATHWAY		87	0.31252322	1.0741004	0.33290324	0.6175757	1	3224	tags=20%, list=16%, signal=23%
HSA03030_DNA_POLYMERASE	HSA03030_DNA_POLYMERASE		23	0.39221892	1.0734121	0.36500755	0.61855817	1	932	tags=17%, list=5%, signal=18%
NADLER_OBESITY_DN	NADLER_OBESITY_DN		36	0.3557843	1.0731558	0.34948605	0.61827093	1	1944	tags=17%, list=9%, signal=18%
ATP_SYNTHESIS	ATP_SYNTHESIS		21	0.39919797	1.0724983	0.3751891	0.6191132	1	1958	tags=24%, list=10%, signal=26%
HUMAN_TISSUE_TESTIS	HUMAN_TISSUE_TESTIS		59	0.3305492	1.0710694	0.35013625	0.6221102	1	3849	tags=27%, list=19%, signal=33%
RAY_P210_DIFF	RAY_P210_DIFF		53	0.33304253	1.0703379	0.32681563	0.62318313	1	4790	tags=34%, list=23%, signal=44%
ST_GRANULE_CELL_SURVIVAL_PATHWAY	ST_GRANULE_CELL_SURVIVAL_PATHWAY		27	0.3793762	1.0687279	0.3755523	0.62654656	1	4841	tags=33%, list=23%, signal=44%
PENG_GLUTAMINE_UP	PENG_GLUTAMINE_UP		227	0.2759531	1.0686736	0.31919643	0.62577075	1	4421	tags=24%, list=21%, signal=30%
TYPE_III_SECRETION_SYSTEM	TYPE_III_SECRETION_SYSTEM		21	0.39919797	1.0684792	0.37007874	0.6254039	1	1958	tags=24%, list=10%, signal=26%
ADIP_VS_PREADIP_UP	ADIP_VS_PREADIP_UP		35	0.35337755	1.0680829	0.35428572	0.6255842	1	3666	tags=26%, list=18%, signal=31%
HSA04662_B_CELL_RECEPTOR_SIGNALING_PATHWAY	HSA04662_B_CELL_RECEPTOR_SIGNALING_PATHWAY		62	0.31904638	1.0679761	0.352	0.6249846	1	5622	tags=32%, list=27%, signal=44%
ZHAN_MM_MOLECULAR_CLASSI_UP	ZHAN_MM_MOLECULAR_CLASSI_UP		62	0.32427678	1.0674449	0.36923078	0.6255295	1	5473	tags=40%, list=27%, signal=55%
MMS_HUMAN_LYMPH_LOW_4HRS_DN	MMS_HUMAN_LYMPH_LOW_4HRS_DN		16	0.42793062	1.0673279	0.38798702	0.6249262	1	682	tags=19%, list=3%, signal=19%
SIG_IL4RECEPTOR_IN_B_LYPHOCYTES	SIG_IL4RECEPTOR_IN_B_LYPHOCYTES		27	0.37323335	1.0668517	0.38059703	0.6252388	1	6038	tags=30%, list=29%, signal=42%
PHOTOSYNTHESIS	PHOTOSYNTHESIS		22	0.39107904	1.0667259	0.35829663	0.624693	1	1958	tags=23%, list=10%, signal=25%
NFKBPATHWAY	NFKBPATHWAY		23	0.39352468	1.0664903	0.3895899	0.62441176	1	5092	tags=35%, list=25%, signal=46%
AGED_MOUSE_NEOCORTEX_DN	AGED_MOUSE_NEOCORTEX_DN		55	0.33206788	1.0664359	0.3633842	0.62367636	1	2819	tags=16%, list=14%, signal=19%
UVC_XPCS_ALL_DN	UVC_XPCS_ALL_DN		478	0.2628569	1.0662161	0.31282586	0.6233368	1	4657	tags=26%, list=23%, signal=32%
BYSTROM_IL5_DN	BYSTROM_IL5_DN		57	0.33278337	1.0660291	0.35851648	0.6229342	1	3466	tags=30%, list=17%, signal=36%
ASTON_DEPRESSION_UP	ASTON_DEPRESSION_UP		45	0.33691445	1.0651585	0.35734072	0.6244034	1	4692	tags=27%, list=23%, signal=34%
FERRANDO_MLL_T_ALL_UP	FERRANDO_MLL_T_ALL_UP		87	0.3077798	1.0648307	0.348659	0.62437683	1	4282	tags=24%, list=21%, signal=30%
UVC_XPCS_8HR_DN	UVC_XPCS_8HR_DN		408	0.26318848	1.0641625	0.2837407	0.62520736	1	4657	tags=25%, list=23%, signal=32%
ADIPOGENESIS_HMSC_CLASS3_UP	ADIPOGENESIS_HMSC_CLASS3_UP		66	0.32182696	1.063776	0.35869566	0.62533855	1	3217	tags=26%, list=16%, signal=30%
IFN_GAMMA_UP	IFN_GAMMA_UP		38	0.3492308	1.0623432	0.36705202	0.6282835	1	3809	tags=37%, list=18%, signal=45%
PTDINSPATHWAY	PTDINSPATHWAY		22	0.38889483	1.0623385	0.3639053	0.6273971	1	3484	tags=23%, list=17%, signal=27%
ZHAN_MULTIPLE_MYELOMA_VS_NORMAL_UP	ZHAN_MULTIPLE_MYELOMA_VS_NORMAL_UP		62	0.31710595	1.0616581	0.3705722	0.62835336	1	3958	tags=23%, list=19%, signal=28%
HASLINGER_B_CLL_12	HASLINGER_B_CLL_12		18	0.41956663	1.0597624	0.37147334	0.63248354	1	3492	tags=44%, list=17%, signal=53%
DORSEY_DOXYCYCLINE_UP	DORSEY_DOXYCYCLINE_UP		29	0.37742904	1.0594879	0.3681073	0.6323861	1	3493	tags=21%, list=17%, signal=25%
PARK_MSCS_LIN2	PARK_MSCS_LIN2		40	0.34461555	1.0583788	0.3767507	0.6344939	1	3200	tags=25%, list=16%, signal=30%
HSA00512_O_GLYCAN_BIOSYNTHESIS	HSA00512_O_GLYCAN_BIOSYNTHESIS		31	0.3624577	1.0580086	0.38552436	0.6345985	1	3914	tags=26%, list=19%, signal=32%
OKUMURA_MC_LPS	OKUMURA_MC_LPS		185	0.27955288	1.0578166	0.356974	0.63421994	1	2623	tags=18%, list=13%, signal=20%
KANNAN_P53_UP	KANNAN_P53_UP		35	0.35821468	1.0575414	0.38649425	0.6340898	1	2168	tags=17%, list=11%, signal=19%
BRUNO_IL3_DN	BRUNO_IL3_DN		63	0.32577085	1.0554659	0.38642296	0.63881946	1	3536	tags=24%, list=17%, signal=29%
FLAGELLAR_ASSEMBLY	FLAGELLAR_ASSEMBLY		21	0.39919797	1.0548211	0.39760837	0.63959914	1	1958	tags=24%, list=10%, signal=26%
ST_ERK1_ERK2_MAPK_PATHWAY	ST_ERK1_ERK2_MAPK_PATHWAY		30	0.36380938	1.0536963	0.40438873	0.6417579	1	6038	tags=47%, list=29%, signal=66%
HADDAD_CD45CD7_PLUS_VS_MINUS_UP	HADDAD_CD45CD7_PLUS_VS_MINUS_UP		64	0.3141941	1.0510281	0.37246963	0.6480787	1	4600	tags=22%, list=22%, signal=28%
ET743_RESIST_UP	ET743_RESIST_UP		17	0.41558352	1.0506055	0.41362917	0.6483224	1	481	tags=18%, list=2%, signal=18%
HSA05221_ACUTE_MYELOID_LEUKEMIA	HSA05221_ACUTE_MYELOID_LEUKEMIA		53	0.32357574	1.0504193	0.36173186	0.6479281	1	4251	tags=28%, list=21%, signal=36%
MITOCHONDRIAPATHWAY	MITOCHONDRIAPATHWAY		20	0.3984894	1.0499424	0.40615386	0.6482746	1	4340	tags=45%, list=21%, signal=57%
HSP27PATHWAY	HSP27PATHWAY		15	0.4255196	1.0487498	0.39739415	0.6506167	1	2662	tags=27%, list=13%, signal=31%
CHAUVIN_ANDROGEN_REGULATED_GENES	CHAUVIN_ANDROGEN_REGULATED_GENES		43	0.33919582	1.0487156	0.39609483	0.6497999	1	3820	tags=30%, list=19%, signal=37%
GN_CAMP_GRANULOSA_DN	GN_CAMP_GRANULOSA_DN		61	0.31605798	1.0468681	0.36388507	0.6538713	1	6456	tags=43%, list=31%, signal=62%
KUMAR_HOXA_DIFF	KUMAR_HOXA_DIFF		343	0.262272	1.0467942	0.35394457	0.6531522	1	4395	tags=24%, list=21%, signal=30%
LEE_ACOX1_UP	LEE_ACOX1_UP		64	0.31855088	1.0462837	0.38933334	0.65367705	1	2342	tags=14%, list=11%, signal=16%
CHEN_HOXA5_TARGETS_DN	CHEN_HOXA5_TARGETS_DN		47	0.33555025	1.0454522	0.39385065	0.6551339	1	2534	tags=26%, list=12%, signal=29%
LEE_DENA_DN	LEE_DENA_DN		72	0.30871105	1.0425777	0.3920765	0.66194946	1	3409	tags=18%, list=17%, signal=22%
BRCA_BRCA1_NEG	BRCA_BRCA1_NEG		154	0.28081685	1.0425285	0.36200717	0.6611507	1	2870	tags=16%, list=14%, signal=19%
IL1_CORNEA_DN	IL1_CORNEA_DN		74	0.303164	1.0424507	0.35939643	0.6605022	1	5558	tags=36%, list=27%, signal=50%
METASTASIS_ADENOCARC_DN	METASTASIS_ADENOCARC_DN		34	0.35976323	1.0421833	0.42052025	0.66031617	1	1731	tags=15%, list=8%, signal=16%
JISON_SICKLECELL_DIFF	JISON_SICKLECELL_DIFF		368	0.2605263	1.0421385	0.3524416	0.65953285	1	2833	tags=17%, list=14%, signal=20%
AD12_24HRS_DN	AD12_24HRS_DN		18	0.4074134	1.0402886	0.4235474	0.6634734	1	1242	tags=22%, list=6%, signal=24%
WANG_MLL_CBP_VS_GMP_DN	WANG_MLL_CBP_VS_GMP_DN		40	0.34107178	1.0396167	0.41294965	0.6644333	1	2416	tags=20%, list=12%, signal=23%
HSC_STHSC_SHARED	HSC_STHSC_SHARED		33	0.3480304	1.0390623	0.39940387	0.66506886	1	1928	tags=15%, list=9%, signal=17%
TSADAC_RKOEXP_UP	TSADAC_RKOEXP_UP		16	0.41996145	1.0390235	0.4050633	0.6642488	1	767	tags=13%, list=4%, signal=13%
PARK_RARALPHA_UP	PARK_RARALPHA_UP		38	0.34437764	1.0381032	0.42313117	0.6658418	1	4021	tags=26%, list=20%, signal=33%
SHEPARD_CRASH_AND_BURN_MUT_VS_WT_DN	SHEPARD_CRASH_AND_BURN_MUT_VS_WT_DN		155	0.2762411	1.0380862	0.38545454	0.66496575	1	4313	tags=26%, list=21%, signal=33%
HSA04510_FOCAL_ADHESION	HSA04510_FOCAL_ADHESION		194	0.27291927	1.0374793	0.39145908	0.6657267	1	4955	tags=28%, list=24%, signal=36%
AGEING_KIDNEY_UP	AGEING_KIDNEY_UP		406	0.25800318	1.0359828	0.38518518	0.66890997	1	4097	tags=20%, list=20%, signal=25%
CMV_HCMV_TIMECOURSE_10HRS_DN	CMV_HCMV_TIMECOURSE_10HRS_DN		15	0.42190173	1.034938	0.41694352	0.67081726	1	318	tags=13%, list=2%, signal=14%
CELLCYCLEPATHWAY	CELLCYCLEPATHWAY		23	0.37486467	1.0338807	0.43226787	0.6727828	1	3106	tags=22%, list=15%, signal=26%
ASTON_OLIGODENDROGLIA_MYELINATION_SUBSET	ASTON_OLIGODENDROGLIA_MYELINATION_SUBSET		17	0.406516	1.0333606	0.4296875	0.6731944	1	7927	tags=65%, list=38%, signal=105%
HSA04810_REGULATION_OF_ACTIN_CYTOSKELETON	HSA04810_REGULATION_OF_ACTIN_CYTOSKELETON		197	0.26895356	1.0332054	0.40070093	0.67272246	1	4270	tags=23%, list=21%, signal=29%
FRUCTOSE_AND_MANNOSE_METABOLISM	FRUCTOSE_AND_MANNOSE_METABOLISM		25	0.3712778	1.0329642	0.41579732	0.67247605	1	577	tags=12%, list=3%, signal=12%
G2PATHWAY	G2PATHWAY		23	0.38023427	1.0327826	0.43067846	0.67199504	1	1540	tags=17%, list=7%, signal=19%
CALRES_MOUSE_NEOCORTEX_UP	CALRES_MOUSE_NEOCORTEX_UP		59	0.31570402	1.0326842	0.41045752	0.6713212	1	3324	tags=20%, list=16%, signal=24%
EIF4PATHWAY	EIF4PATHWAY		24	0.36638224	1.0326711	0.41512346	0.6704462	1	4225	tags=38%, list=21%, signal=47%
SANSOM_APC_4_DN	SANSOM_APC_4_DN		68	0.31019887	1.0314981	0.42781457	0.67264616	1	3484	tags=24%, list=17%, signal=28%
GAY_YY1_UP	GAY_YY1_UP		195	0.26988846	1.0314213	0.39115646	0.6719746	1	4451	tags=29%, list=22%, signal=37%
HADDAD_HSC_CD7_UP	HADDAD_HSC_CD7_UP		64	0.3141941	1.0300026	0.39789197	0.6749118	1	4600	tags=22%, list=22%, signal=28%
AT1RPATHWAY	AT1RPATHWAY		34	0.34427246	1.0296022	0.4238026	0.67498165	1	6059	tags=41%, list=29%, signal=58%
TALL1PATHWAY	TALL1PATHWAY		15	0.40937063	1.0295343	0.44305772	0.6742522	1	7475	tags=80%, list=36%, signal=125%
SMALL_LIGAND_GPCRS	SMALL_LIGAND_GPCRS		17	0.4095179	1.0294459	0.4355346	0.67357385	1	4681	tags=29%, list=23%, signal=38%
CDMACPATHWAY	CDMACPATHWAY		16	0.4072301	1.0288591	0.4401914	0.6742865	1	881	tags=13%, list=4%, signal=13%
HSC_LTHSC_ADULT	HSC_LTHSC_ADULT		360	0.25687268	1.0287552	0.39655173	0.67363083	1	3750	tags=19%, list=18%, signal=23%
LEE_MYC_UP	LEE_MYC_UP		53	0.3158923	1.0285727	0.42877698	0.6731958	1	5619	tags=40%, list=27%, signal=54%
TPA_RESIST_LATE_DN	TPA_RESIST_LATE_DN		63	0.31115592	1.0277052	0.43495935	0.67458653	1	4338	tags=29%, list=21%, signal=36%
HSC_STHSC_FETAL	HSC_STHSC_FETAL		33	0.3480304	1.0269554	0.43913043	0.67561185	1	1928	tags=15%, list=9%, signal=17%
DOX_RESIST_GASTRIC_DN	DOX_RESIST_GASTRIC_DN		17	0.40198293	1.0265107	0.42989215	0.6759345	1	1052	tags=24%, list=5%, signal=25%
DORSAM_HOXA9_DN	DORSAM_HOXA9_DN		30	0.35604975	1.0256718	0.4172662	0.6772371	1	4994	tags=33%, list=24%, signal=44%
ADIP_VS_FIBRO_UP	ADIP_VS_FIBRO_UP		34	0.35049924	1.0255227	0.42857143	0.67667747	1	3666	tags=29%, list=18%, signal=36%
EGF_HDMEC_UP	EGF_HDMEC_UP		42	0.3308766	1.0253221	0.42595205	0.67630905	1	3273	tags=21%, list=16%, signal=25%
ESR_FIBROBLAST_DN	ESR_FIBROBLAST_DN		18	0.38915148	1.0231699	0.4102964	0.68119967	1	5672	tags=39%, list=28%, signal=54%
STRESS_TPA_SPECIFIC_UP	STRESS_TPA_SPECIFIC_UP		42	0.33407304	1.0220655	0.42172074	0.68326694	1	7725	tags=43%, list=37%, signal=68%
HSA00450_SELENOAMINO_ACID_METABOLISM	HSA00450_SELENOAMINO_ACID_METABOLISM		28	0.3624024	1.0219746	0.42137405	0.6826042	1	3989	tags=39%, list=19%, signal=49%
APOPTOSIS_KEGG	APOPTOSIS_KEGG		49	0.32275727	1.0215838	0.41142857	0.682754	1	2126	tags=16%, list=10%, signal=18%
PASSERINI_TRANSCRIPTION	PASSERINI_TRANSCRIPTION		75	0.29966503	1.021337	0.42971888	0.68252623	1	5237	tags=31%, list=25%, signal=41%
HASLINGER_B_CLL_17P13	HASLINGER_B_CLL_17P13		16	0.40243274	1.0199983	0.45655608	0.6852622	1	3020	tags=31%, list=15%, signal=37%
ZHAN_MMPC_SIMAL	ZHAN_MMPC_SIMAL		47	0.32124496	1.0167258	0.43201134	0.692957	1	1135	tags=13%, list=6%, signal=13%
HDACI_COLON_SUL16HRS_DN	HDACI_COLON_SUL16HRS_DN		72	0.30498126	1.0163556	0.43410853	0.69300765	1	5728	tags=40%, list=28%, signal=56%
FCER1PATHWAY	FCER1PATHWAY		38	0.33400774	1.0156295	0.43434343	0.69402885	1	6012	tags=34%, list=29%, signal=48%
VEGF_HUVEC_UP	VEGF_HUVEC_UP		15	0.41463813	1.0152123	0.45056728	0.69421136	1	820	tags=13%, list=4%, signal=14%
GENOTOXINS_24HRS_DISCR	GENOTOXINS_24HRS_DISCR		39	0.33183986	1.0136526	0.43002915	0.6973093	1	3594	tags=28%, list=17%, signal=34%
HSA04730_LONG_TERM_DEPRESSION	HSA04730_LONG_TERM_DEPRESSION		75	0.29819065	1.0118208	0.44868422	0.7013106	1	4835	tags=28%, list=23%, signal=36%
DER_IFNB_UP	DER_IFNB_UP		93	0.29024476	1.0118206	0.42893726	0.7003998	1	3906	tags=26%, list=19%, signal=32%
GLYCOLYSIS_AND_GLUCONEOGENESIS	GLYCOLYSIS_AND_GLUCONEOGENESIS		42	0.323727	1.0117846	0.4275568	0.6996012	1	6384	tags=40%, list=31%, signal=59%
IL1RPATHWAY	IL1RPATHWAY		31	0.3458481	1.0115049	0.46107784	0.69944894	1	4527	tags=26%, list=22%, signal=33%
ADIPOGENESIS_HMSC_CLASS8_DN	ADIPOGENESIS_HMSC_CLASS8_DN		32	0.34461907	1.0099398	0.46038863	0.7026356	1	7725	tags=53%, list=37%, signal=85%
LIZUKA_L1_GR_G1	LIZUKA_L1_GR_G1		20	0.3784961	1.0097723	0.46165192	0.7021273	1	1135	tags=15%, list=6%, signal=16%
PTENPATHWAY	PTENPATHWAY		17	0.40163213	1.0091999	0.459375	0.70271516	1	6171	tags=47%, list=30%, signal=67%
AGEING_LYMPH_DN	AGEING_LYMPH_DN		17	0.40316787	1.0070008	0.45063695	0.7076088	1	2609	tags=24%, list=13%, signal=27%
HSA04916_MELANOGENESIS	HSA04916_MELANOGENESIS		99	0.28081396	1.0048418	0.4567742	0.71246827	1	4225	tags=21%, list=21%, signal=27%
HPV31_DN	HPV31_DN		47	0.31956503	1.0046339	0.47254336	0.7120409	1	3932	tags=23%, list=19%, signal=29%
GLYCOGEN_METABOLISM	GLYCOGEN_METABOLISM		34	0.33749223	1.0043094	0.45398772	0.71194285	1	6943	tags=50%, list=34%, signal=75%
HSA05212_PANCREATIC_CANCER	HSA05212_PANCREATIC_CANCER		72	0.30016628	1.0032525	0.45737484	0.71373546	1	4293	tags=26%, list=21%, signal=33%
UV_ESR_OLD_UNREG	UV_ESR_OLD_UNREG		19	0.37762156	1.0025543	0.44728917	0.71474	1	5601	tags=42%, list=27%, signal=58%
EMT_DN	EMT_DN		54	0.3156282	1.00216	0.48523206	0.71483713	1	3880	tags=24%, list=19%, signal=30%
RAS_ONCOGENIC_SIGNATURE	RAS_ONCOGENIC_SIGNATURE		265	0.2579912	1.0021427	0.4848144	0.7139834	1	6040	tags=34%, list=29%, signal=47%
LEE_MYC_DN	LEE_MYC_DN		59	0.30715787	1.001619	0.45821726	0.714462	1	4244	tags=20%, list=21%, signal=26%
MATRIX_METALLOPROTEINASES	MATRIX_METALLOPROTEINASES		30	0.3465121	1.0013586	0.4837278	0.7142387	1	7221	tags=50%, list=35%, signal=77%
KUROKAWA_5FU_IFN_SENSITIVE_VS_RESISTANT_DN	KUROKAWA_5FU_IFN_SENSITIVE_VS_RESISTANT_DN		34	0.33768678	1.0012753	0.4366812	0.713541	1	1761	tags=15%, list=9%, signal=16%
IL6_FIBRO_UP	IL6_FIBRO_UP		47	0.31828976	1.0011618	0.44660193	0.71293044	1	5435	tags=30%, list=26%, signal=40%
GOLDRATH_MEMORY	GOLDRATH_MEMORY		53	0.30990207	1.0008475	0.4524138	0.712811	1	2052	tags=17%, list=10%, signal=19%
HSA04360_AXON_GUIDANCE	HSA04360_AXON_GUIDANCE		128	0.27619958	1.0002656	0.471464	0.7134069	1	4834	tags=27%, list=23%, signal=36%
CXCR4PATHWAY	CXCR4PATHWAY		24	0.3585113	1.0002152	0.4709576	0.71263164	1	3144	tags=25%, list=15%, signal=29%
CIS_RESIST_GASTRIC_UP	CIS_RESIST_GASTRIC_UP		16	0.40077895	0.9998101	0.48024315	0.7127959	1	3851	tags=38%, list=19%, signal=46%
IL12PATHWAY	IL12PATHWAY		20	0.38237083	0.9996004	0.48623854	0.71244764	1	4806	tags=30%, list=23%, signal=39%
LH_GRANULOSA_DN	LH_GRANULOSA_DN		76	0.2928381	0.9979323	0.45526317	0.7158908	1	4370	tags=25%, list=21%, signal=32%
FSH_GRANULOSA_DN	FSH_GRANULOSA_DN		76	0.2928381	0.9974851	0.46394557	0.71620965	1	4370	tags=25%, list=21%, signal=32%
TPA_SENS_EARLY_UP	TPA_SENS_EARLY_UP		47	0.31933203	0.99715114	0.4639321	0.7162002	1	4403	tags=23%, list=21%, signal=30%
HDACI_COLON_CUR12HRS_UP	HDACI_COLON_CUR12HRS_UP		21	0.37940785	0.99463814	0.46978852	0.72184145	1	2157	tags=19%, list=10%, signal=21%
HSA04530_TIGHT_JUNCTION	HSA04530_TIGHT_JUNCTION		132	0.26887146	0.9936179	0.48321342	0.72359705	1	4243	tags=20%, list=21%, signal=26%
HDACI_COLON_SUL24HRS_DN	HDACI_COLON_SUL24HRS_DN		127	0.27048758	0.99261135	0.49938348	0.7253325	1	4388	tags=24%, list=21%, signal=31%
HUMAN_CD34_ENRICHED_TRANSCRIPTION_FACTORS	HUMAN_CD34_ENRICHED_TRANSCRIPTION_FACTORS		181	0.26247457	0.9921833	0.4845006	0.72551864	1	2624	tags=17%, list=13%, signal=19%
AGUIRRE_PANCREAS_CHR18	AGUIRRE_PANCREAS_CHR18		17	0.38602722	0.991597	0.4815951	0.7261809	1	3408	tags=29%, list=17%, signal=35%
KENNY_WNT_DN	KENNY_WNT_DN		45	0.3137027	0.9909235	0.49297753	0.72700685	1	5191	tags=40%, list=25%, signal=53%
CROONQUIST_IL6_RAS_UP	CROONQUIST_IL6_RAS_UP		22	0.36962986	0.98745	0.4977307	0.7351626	1	1086	tags=14%, list=5%, signal=14%
TPA_SENS_LATE_UP	TPA_SENS_LATE_UP		52	0.31243047	0.986781	0.5034674	0.73588496	1	2033	tags=15%, list=10%, signal=17%
ECMPATHWAY	ECMPATHWAY		21	0.3689889	0.98593336	0.49131122	0.73721457	1	4803	tags=33%, list=23%, signal=43%
TPA_SENS_MIDDLE_UP	TPA_SENS_MIDDLE_UP		65	0.298649	0.9858114	0.5055402	0.73662883	1	2033	tags=14%, list=10%, signal=15%
HDACI_COLON_TSA2HRS_DN	HDACI_COLON_TSA2HRS_DN		22	0.36809665	0.98525333	0.48536208	0.7371559	1	3024	tags=27%, list=15%, signal=32%
CMV_8HRS_DN	CMV_8HRS_DN		44	0.3199922	0.98508656	0.50764954	0.73669124	1	1550	tags=16%, list=8%, signal=17%
KLEIN_PEL_UP	KLEIN_PEL_UP		50	0.30781287	0.9837283	0.4853147	0.7393591	1	4210	tags=30%, list=20%, signal=38%
HISTIDINE_METABOLISM	HISTIDINE_METABOLISM		25	0.3508694	0.9830474	0.49622926	0.7402783	1	4010	tags=36%, list=19%, signal=45%
CHIARETTI_T_ALL_DIFF	CHIARETTI_T_ALL_DIFF		278	0.2504583	0.9827345	0.54024255	0.7402156	1	4451	tags=24%, list=22%, signal=30%
TSA_HEPATOMA_UP	TSA_HEPATOMA_UP		36	0.3290353	0.9817691	0.47155687	0.74180603	1	3375	tags=28%, list=16%, signal=33%
IFN_BETA_UP	IFN_BETA_UP		65	0.29627854	0.97987586	0.5246338	0.7457708	1	3906	tags=28%, list=19%, signal=34%
BRG1_ALAB_DN	BRG1_ALAB_DN		37	0.325702	0.9792949	0.5094614	0.7463737	1	3116	tags=22%, list=15%, signal=25%
FMLPPATHWAY	FMLPPATHWAY		35	0.32804033	0.9790962	0.5035461	0.7459629	1	1534	tags=14%, list=7%, signal=15%
TESTIS_EXPRESSED_GENES	TESTIS_EXPRESSED_GENES		61	0.30235964	0.9780743	0.521978	0.7477258	1	2024	tags=15%, list=10%, signal=16%
HDACI_COLON_BUT2HRS_UP	HDACI_COLON_BUT2HRS_UP		75	0.28815252	0.9780011	0.49024707	0.74697566	1	2991	tags=19%, list=15%, signal=22%
UNDERHILL_PROLIFERATION	UNDERHILL_PROLIFERATION		18	0.36992276	0.9769986	0.4977029	0.7487136	1	3574	tags=33%, list=17%, signal=40%
UVC_HIGH_D8_DN	UVC_HIGH_D8_DN		30	0.3370194	0.9767532	0.50744045	0.74841106	1	3426	tags=27%, list=17%, signal=32%
HBX_NL_DN	HBX_NL_DN		16	0.38326266	0.97615767	0.49614793	0.7490677	1	5035	tags=38%, list=24%, signal=50%
IGLESIAS_E2FMINUS_UP	IGLESIAS_E2FMINUS_UP		136	0.26629046	0.9755544	0.5199035	0.7497374	1	4380	tags=24%, list=21%, signal=30%
GRANDVAUX_IFN_NOT_IRF3_UP	GRANDVAUX_IFN_NOT_IRF3_UP		15	0.40227577	0.9754292	0.514377	0.7491399	1	1576	tags=13%, list=8%, signal=14%
CHIARETTI_T_ALL	CHIARETTI_T_ALL		255	0.2498241	0.9745992	0.5401786	0.750402	1	4600	tags=25%, list=22%, signal=31%
ELECTRON_TRANSPORTER_ACTIVITY	ELECTRON_TRANSPORTER_ACTIVITY		113	0.2734119	0.97418267	0.53606963	0.7505389	1	4032	tags=24%, list=20%, signal=30%
GAMMA_UNIQUE_FIBRO_DN	GAMMA_UNIQUE_FIBRO_DN		60	0.29526073	0.97288144	0.49803922	0.7529399	1	3681	tags=22%, list=18%, signal=26%
ET743PT650_COLONCA_DN	ET743PT650_COLONCA_DN		44	0.31500512	0.97227293	0.5089655	0.75360435	1	1549	tags=11%, list=8%, signal=12%
CITED1_KO_WT_UP	CITED1_KO_WT_UP		16	0.38513955	0.9719046	0.5135542	0.7536215	1	3631	tags=25%, list=18%, signal=30%
LIZUKA_G2_GR_G3	LIZUKA_G2_GR_G3		27	0.33580348	0.9718957	0.52554744	0.75272024	1	2713	tags=19%, list=13%, signal=21%
POD1_KO_MOST_UP	POD1_KO_MOST_UP		32	0.33074313	0.9714627	0.53292495	0.75291806	1	2790	tags=16%, list=14%, signal=18%
MMS_HUMAN_LYMPH_HIGH_24HRS_UP	MMS_HUMAN_LYMPH_HIGH_24HRS_UP		19	0.36766258	0.9707524	0.5031056	0.7538582	1	6274	tags=53%, list=30%, signal=76%
HSA00340_HISTIDINE_METABOLISM	HSA00340_HISTIDINE_METABOLISM		40	0.31872034	0.969823	0.48688048	0.75533277	1	4010	tags=38%, list=19%, signal=46%
UVC_TTD_4HR_DN	UVC_TTD_4HR_DN		297	0.24659637	0.9692542	0.5663322	0.75578845	1	4353	tags=23%, list=21%, signal=29%
ABRAHAM_AL_VS_MM_UP	ABRAHAM_AL_VS_MM_UP		23	0.35238707	0.968652	0.5236593	0.7564099	1	7353	tags=48%, list=36%, signal=74%
ZHAN_MM_CD138_CD2_VS_REST	ZHAN_MM_CD138_CD2_VS_REST		40	0.31671217	0.96853673	0.5246377	0.75580376	1	6929	tags=52%, list=34%, signal=79%
RESISTANCE_XENOGRAFTS_UP	RESISTANCE_XENOGRAFTS_UP		28	0.34226084	0.96782064	0.4992658	0.7566915	1	7013	tags=43%, list=34%, signal=65%
XPB_TTD-CS_DN	XPB_TTD-CS_DN		24	0.34941232	0.9676979	0.5205696	0.7560796	1	5195	tags=38%, list=25%, signal=50%
TGFBETA_LATE_UP	TGFBETA_LATE_UP		33	0.33218607	0.9667912	0.50446427	0.75746685	1	4826	tags=33%, list=23%, signal=43%
ABRAHAM_MM_VS_AL_DN	ABRAHAM_MM_VS_AL_DN		22	0.3626094	0.96557117	0.51384616	0.75970685	1	7353	tags=50%, list=36%, signal=78%
CERAMIDEPATHWAY	CERAMIDEPATHWAY		22	0.35481846	0.9653858	0.50474685	0.75927967	1	1083	tags=14%, list=5%, signal=14%
MAPK_CASCADE	MAPK_CASCADE		29	0.33968	0.9652006	0.5029412	0.758861	1	1534	tags=17%, list=7%, signal=19%
BCRABL_HL60_CDNA_DN	BCRABL_HL60_CDNA_DN		28	0.33432448	0.96509826	0.5046296	0.7582339	1	4790	tags=36%, list=23%, signal=46%
DAVIES_N	DAVIES_N		19	0.36596116	0.9645767	0.5177994	0.7586059	1	1374	tags=21%, list=7%, signal=23%
PEPTIDE_GPCRS	PEPTIDE_GPCRS		72	0.28348708	0.9635039	0.54557467	0.76041555	1	8771	tags=58%, list=43%, signal=101%
FERRANDO_TAL1_NEIGHBORS	FERRANDO_TAL1_NEIGHBORS		15	0.38267067	0.9630141	0.51602566	0.76072836	1	2624	tags=13%, list=13%, signal=15%
AGEING_BRAIN_DN	AGEING_BRAIN_DN		120	0.2675615	0.9629278	0.54443055	0.7600874	1	3242	tags=17%, list=16%, signal=20%
CCR5PATHWAY	CCR5PATHWAY		17	0.37204546	0.96225345	0.51582277	0.76092404	1	8037	tags=59%, list=39%, signal=96%
LEE_TCELLS10_UP	LEE_TCELLS10_UP		201	0.2497964	0.9617994	0.5524798	0.76117814	1	2850	tags=19%, list=14%, signal=22%
HYPERTROPHY_MODEL	HYPERTROPHY_MODEL		20	0.36139122	0.9567859	0.5214067	0.77292377	1	1177	tags=15%, list=6%, signal=16%
BRG1_SW13_UP	BRG1_SW13_UP		52	0.29720014	0.95667213	0.55449593	0.77234334	1	5101	tags=27%, list=25%, signal=36%
PGC1APATHWAY	PGC1APATHWAY		23	0.35509333	0.9562683	0.51552796	0.7724957	1	3089	tags=22%, list=15%, signal=26%
H2O2_CSBRESCUED_C1_UP	H2O2_CSBRESCUED_C1_UP		42	0.31378087	0.95590484	0.5349854	0.7724696	1	3547	tags=26%, list=17%, signal=32%
RADAEVA_IFNA_UP	RADAEVA_IFNA_UP		50	0.29802528	0.95587856	0.51519334	0.77163273	1	2126	tags=16%, list=10%, signal=18%
HSA04912_GNRH_SIGNALING_PATHWAY	HSA04912_GNRH_SIGNALING_PATHWAY		96	0.26933616	0.9556452	0.55176765	0.7713345	1	3615	tags=19%, list=18%, signal=23%
DER_IFNA_UP	DER_IFNA_UP		66	0.28628144	0.95551705	0.56198347	0.77074873	1	3199	tags=23%, list=16%, signal=27%
LEE_TCELLS1_UP	LEE_TCELLS1_UP		201	0.2497964	0.9547241	0.57919073	0.7718125	1	2850	tags=19%, list=14%, signal=22%
BCNU_GLIOMA_MGMT_24HRS_DN	BCNU_GLIOMA_MGMT_24HRS_DN		32	0.3249623	0.9544348	0.5457227	0.7716316	1	7499	tags=56%, list=36%, signal=88%
PROLIFERATION_GENES	PROLIFERATION_GENES		363	0.23783456	0.95442843	0.6139785	0.7707382	1	5030	tags=25%, list=24%, signal=33%
G_PROTEIN_SIGNALING	G_PROTEIN_SIGNALING		91	0.27233833	0.95384496	0.55611604	0.77132595	1	4225	tags=22%, list=21%, signal=28%
LEE_TCELLS8_UP	LEE_TCELLS8_UP		201	0.2497964	0.95233	0.58016145	0.774266	1	2850	tags=19%, list=14%, signal=22%
PPARAPATHWAY	PPARAPATHWAY		54	0.29879037	0.95231205	0.5479833	0.7733997	1	4612	tags=31%, list=22%, signal=40%
GH_GHRHR_KO_24HRS_UP	GH_GHRHR_KO_24HRS_UP		142	0.25966004	0.9519864	0.560517	0.77330244	1	4245	tags=23%, list=21%, signal=28%
FLECHNER_KIDNEY_TRANSPLANT_REJECTION_UP	FLECHNER_KIDNEY_TRANSPLANT_REJECTION_UP		86	0.27569345	0.95190233	0.55878466	0.772633	1	3322	tags=19%, list=16%, signal=22%
NKCELLSPATHWAY	NKCELLSPATHWAY		18	0.36414367	0.9513959	0.51080245	0.77300847	1	2388	tags=22%, list=12%, signal=25%
BCNU_GLIOMA_NOMGMT_48HRS_UP	BCNU_GLIOMA_NOMGMT_48HRS_UP		18	0.3709343	0.9499458	0.5411765	0.7758239	1	2273	tags=28%, list=11%, signal=31%
FRASOR_ER_UP	FRASOR_ER_UP		30	0.32660565	0.94965047	0.5443959	0.7756689	1	4001	tags=30%, list=19%, signal=37%
AGEING_BRAIN_UP	AGEING_BRAIN_UP		208	0.24678536	0.949648	0.5824916	0.77477604	1	4677	tags=26%, list=23%, signal=33%
TENEDINI_MEGAKARYOCYTIC_GENES	TENEDINI_MEGAKARYOCYTIC_GENES		53	0.29482988	0.94956887	0.5410292	0.774097	1	4527	tags=25%, list=22%, signal=31%
ST_T_CELL_SIGNAL_TRANSDUCTION	ST_T_CELL_SIGNAL_TRANSDUCTION		44	0.30419448	0.949505	0.53758866	0.7733584	1	7822	tags=50%, list=38%, signal=80%
CORTEX_ENRICHMENT_LATE_UP	CORTEX_ENRICHMENT_LATE_UP		20	0.36280507	0.9494875	0.56	0.77251816	1	5704	tags=35%, list=28%, signal=48%
GH_AUTOCRINE_DN	GH_AUTOCRINE_DN		122	0.26353616	0.94863504	0.5774112	0.7737122	1	4497	tags=22%, list=22%, signal=28%
5FU_RESIST_GASTRIC_DN	5FU_RESIST_GASTRIC_DN		16	0.38087916	0.94725204	0.53554505	0.7762713	1	8145	tags=56%, list=40%, signal=93%
ERM_KO_SERTOLI_DN	ERM_KO_SERTOLI_DN		18	0.3718244	0.94706845	0.53333336	0.7758103	1	7685	tags=61%, list=37%, signal=97%
HSA04930_TYPE_II_DIABETES_MELLITUS	HSA04930_TYPE_II_DIABETES_MELLITUS		42	0.3078464	0.9470595	0.54825175	0.77493393	1	6454	tags=45%, list=31%, signal=66%
HSA00030_PENTOSE_PHOSPHATE_PATHWAY	HSA00030_PENTOSE_PHOSPHATE_PATHWAY		26	0.33806598	0.9455401	0.5606509	0.77789795	1	5954	tags=58%, list=29%, signal=81%
LINDSTEDT_DEND_8H_VS_48H_DN	LINDSTEDT_DEND_8H_VS_48H_DN		67	0.28096327	0.94427973	0.5746073	0.78010416	1	5070	tags=34%, list=25%, signal=45%
CALRES_RHESUS_UP	CALRES_RHESUS_UP		67	0.28302366	0.94379544	0.56616646	0.7803976	1	3105	tags=22%, list=15%, signal=26%
NFATPATHWAY	NFATPATHWAY		52	0.29043686	0.9425502	0.5780591	0.7823853	1	3325	tags=19%, list=16%, signal=23%
BREASTCA_THREE_CLASSES	BREASTCA_THREE_CLASSES		42	0.30790246	0.9403066	0.55078685	0.78714526	1	2775	tags=21%, list=13%, signal=25%
HDACI_COLON_BUT_UP	HDACI_COLON_BUT_UP		180	0.2492595	0.94017607	0.6184211	0.7865882	1	3693	tags=21%, list=18%, signal=25%
ALKPATHWAY	ALKPATHWAY		33	0.32065544	0.9397399	0.5450517	0.7867818	1	4004	tags=27%, list=19%, signal=34%
CIS_XPC_DN	CIS_XPC_DN		188	0.24754526	0.9397081	0.59393233	0.7859789	1	2289	tags=14%, list=11%, signal=16%
CROMER_HYPOPHARYNGEAL_MET_VS_NON_UP	CROMER_HYPOPHARYNGEAL_MET_VS_NON_UP		72	0.27694258	0.9393945	0.5702703	0.7858404	1	4323	tags=31%, list=21%, signal=39%
UVB_NHEK3_C3	UVB_NHEK3_C3		17	0.36376828	0.9393169	0.55216694	0.78514177	1	5378	tags=47%, list=26%, signal=64%
AMINOACYL_TRNA_BIOSYNTHESIS	AMINOACYL_TRNA_BIOSYNTHESIS		23	0.34606934	0.9390802	0.5593985	0.78484035	1	2451	tags=22%, list=12%, signal=25%
CELL_ADHESION	CELL_ADHESION		173	0.24918456	0.9389013	0.6071006	0.78438544	1	4466	tags=23%, list=22%, signal=29%
AGED_MOUSE_NEOCORTEX_UP	AGED_MOUSE_NEOCORTEX_UP		67	0.28145072	0.9379716	0.58563536	0.7858348	1	4718	tags=28%, list=23%, signal=37%
UVB_NHEK1_C1	UVB_NHEK1_C1		51	0.29412556	0.93764925	0.5687943	0.78575575	1	3398	tags=20%, list=16%, signal=23%
HSC_LTHSC_FETAL	HSC_LTHSC_FETAL		268	0.23896417	0.9366245	0.63606197	0.7873315	1	3380	tags=17%, list=16%, signal=20%
LEE_TCELLS5_UP	LEE_TCELLS5_UP		19	0.35360458	0.93564737	0.5461422	0.78877264	1	6675	tags=53%, list=32%, signal=78%
INTEGRIN_MEDIATED_CELL_ADHESION_KEGG	INTEGRIN_MEDIATED_CELL_ADHESION_KEGG		90	0.26829404	0.9339453	0.5967337	0.7921328	1	4955	tags=27%, list=24%, signal=35%
HSA00624_1_AND_2_METHYLNAPHTHALENE_DEGRADATION	HSA00624_1_AND_2_METHYLNAPHTHALENE_DEGRADATION		25	0.338852	0.9332163	0.5745938	0.79297906	1	4314	tags=28%, list=21%, signal=35%
HOFFMANN_BIVSBII_IMVM	HOFFMANN_BIVSBII_IMVM		81	0.2683237	0.9325422	0.5777778	0.79374075	1	4003	tags=22%, list=19%, signal=27%
LEE_MYC_TGFA_DN	LEE_MYC_TGFA_DN		63	0.2797975	0.93185437	0.58652574	0.79455984	1	4244	tags=21%, list=21%, signal=26%
HSC_LTHSC_SHARED	HSC_LTHSC_SHARED		268	0.23896417	0.9301622	0.66442955	0.7977912	1	3380	tags=17%, list=16%, signal=20%
UVC_LOW_ALL_DN	UVC_LOW_ALL_DN		58	0.284514	0.92699534	0.5934844	0.80454916	1	2058	tags=10%, list=10%, signal=11%
FALT_BCLL_IG_MUTATED_VS_WT_UP	FALT_BCLL_IG_MUTATED_VS_WT_UP		48	0.29306927	0.92646766	0.5799151	0.8049284	1	743	tags=10%, list=4%, signal=11%
UVC_TTD_8HR_DN	UVC_TTD_8HR_DN		165	0.24498308	0.9244982	0.6294964	0.8088214	1	4768	tags=24%, list=23%, signal=31%
CANCERDRUGS_PROBCELL_UP	CANCERDRUGS_PROBCELL_UP		20	0.35455543	0.92353994	0.568779	0.8102327	1	2652	tags=20%, list=13%, signal=23%
HSA00440_AMINOPHOSPHONATE_METABOLISM	HSA00440_AMINOPHOSPHONATE_METABOLISM		15	0.36830324	0.9235234	0.58478606	0.8093833	1	3989	tags=47%, list=19%, signal=58%
UV_UNIQUE_FIBRO_DN	UV_UNIQUE_FIBRO_DN		32	0.30916956	0.92343414	0.57468	0.80871934	1	5223	tags=34%, list=25%, signal=46%
NI2_MOUSE_UP	NI2_MOUSE_UP		39	0.30259135	0.92341596	0.5889213	0.8078633	1	5120	tags=31%, list=25%, signal=41%
CHIARETTI_ZAP70_DIFF	CHIARETTI_ZAP70_DIFF		67	0.27656892	0.92289066	0.5904762	0.80822426	1	2052	tags=13%, list=10%, signal=15%
HSC_HSC_FETAL	HSC_HSC_FETAL		237	0.23881471	0.92190254	0.67318755	0.8096737	1	3040	tags=16%, list=15%, signal=19%
HSA04620_TOLL_LIKE_RECEPTOR_SIGNALING_PATHWAY	HSA04620_TOLL_LIKE_RECEPTOR_SIGNALING_PATHWAY		100	0.2577878	0.9218613	0.6313066	0.80888134	1	2405	tags=14%, list=12%, signal=16%
HSA04350_TGF_BETA_SIGNALING_PATHWAY	HSA04350_TGF_BETA_SIGNALING_PATHWAY		86	0.26555926	0.9196623	0.6186224	0.8133153	1	4989	tags=28%, list=24%, signal=37%
UVC_LOW_C2_DN	UVC_LOW_C2_DN		20	0.34997654	0.9194942	0.5800933	0.81279445	1	1383	tags=10%, list=7%, signal=11%
ZHAN_TONSIL_BONEMARROW	ZHAN_TONSIL_BONEMARROW		41	0.29631007	0.9184781	0.6005626	0.8143715	1	4387	tags=27%, list=21%, signal=34%
HSA04120_UBIQUITIN_MEDIATED_PROTEOLYSIS	HSA04120_UBIQUITIN_MEDIATED_PROTEOLYSIS		36	0.30505496	0.91842496	0.5920114	0.81357986	1	4079	tags=28%, list=20%, signal=35%
TSADAC_RKOSILENT_UP	TSADAC_RKOSILENT_UP		20	0.34540346	0.91565984	0.5867647	0.81938505	1	3576	tags=20%, list=17%, signal=24%
SIG_BCR_SIGNALING_PATHWAY	SIG_BCR_SIGNALING_PATHWAY		45	0.29175448	0.91559076	0.59322035	0.81865466	1	3021	tags=16%, list=15%, signal=18%
INNEREAR_UP	INNEREAR_UP		40	0.30207658	0.9144579	0.57703084	0.8203967	1	5331	tags=35%, list=26%, signal=47%
TYROSINE_METABOLISM	TYROSINE_METABOLISM		31	0.31684998	0.91311663	0.60088366	0.82263434	1	2245	tags=13%, list=11%, signal=14%
LEE_ACOX1_DN	LEE_ACOX1_DN		63	0.27727887	0.91261905	0.62417	0.8228588	1	4242	tags=21%, list=21%, signal=26%
XU_CBP_DN	XU_CBP_DN		36	0.303238	0.9120743	0.59796804	0.82323384	1	4560	tags=33%, list=22%, signal=43%
UVC_TTD-XPCS_COMMON_DN	UVC_TTD-XPCS_COMMON_DN		144	0.24824737	0.91130847	0.67241377	0.8241292	1	4808	tags=26%, list=23%, signal=33%
DEATHPATHWAY	DEATHPATHWAY		33	0.30965126	0.9106019	0.610951	0.8248415	1	2126	tags=18%, list=10%, signal=20%
IFN_ALPHA_UP	IFN_ALPHA_UP		40	0.2952695	0.9080553	0.61143696	0.8297737	1	3906	tags=25%, list=19%, signal=31%
TNFALPHA_30MIN_UP	TNFALPHA_30MIN_UP		42	0.29589564	0.90711564	0.6341808	0.831061	1	3028	tags=21%, list=15%, signal=25%
CMV_HCMV_TIMECOURSE_6HRS_DN	CMV_HCMV_TIMECOURSE_6HRS_DN		52	0.2812323	0.9050818	0.62587905	0.83499646	1	1623	tags=19%, list=8%, signal=21%
AS3_FIBRO_C4	AS3_FIBRO_C4		18	0.34363893	0.90434045	0.60601264	0.835822	1	3021	tags=22%, list=15%, signal=26%
AGED_MOUSE_CEREBELLUM_UP	AGED_MOUSE_CEREBELLUM_UP		60	0.2757136	0.90371865	0.64507043	0.836369	1	4685	tags=30%, list=23%, signal=39%
HDACI_COLON_SUL_DN	HDACI_COLON_SUL_DN		215	0.23371452	0.9036966	0.7067757	0.8354986	1	3711	tags=20%, list=18%, signal=25%
BASSO_HCL_DIFF	BASSO_HCL_DIFF		86	0.26102045	0.9029761	0.66621983	0.83627087	1	6191	tags=33%, list=30%, signal=46%
CHESLER_BRAIN_ONLY_SUBSET	CHESLER_BRAIN_ONLY_SUBSET		23	0.3344402	0.9004318	0.60246533	0.84135395	1	3166	tags=22%, list=15%, signal=26%
BYSTROM_IL5_UP	BYSTROM_IL5_UP		41	0.29109284	0.899292	0.6127248	0.843051	1	5752	tags=34%, list=28%, signal=47%
UVC_XPCS_4HR_DN	UVC_XPCS_4HR_DN		242	0.23037049	0.89842594	0.7297605	0.8441267	1	4657	tags=25%, list=23%, signal=32%
TGFBETA_ALL_UP	TGFBETA_ALL_UP		80	0.25891846	0.89777917	0.66883963	0.84472406	1	4826	tags=25%, list=23%, signal=33%
FALT_BCLL_DN	FALT_BCLL_DN		49	0.2825513	0.8972647	0.6283688	0.8449743	1	2153	tags=18%, list=10%, signal=20%
HDACI_COLON_SUL2HRS_DN	HDACI_COLON_SUL2HRS_DN		17	0.34172693	0.89702845	0.61119515	0.8446076	1	2320	tags=18%, list=11%, signal=20%
NI2_MOUSE_DN	NI2_MOUSE_DN		45	0.28737453	0.8970096	0.64418936	0.84373975	1	2653	tags=16%, list=13%, signal=18%
ABBUD_LIF_UP	ABBUD_LIF_UP		40	0.29609632	0.8965569	0.64316547	0.8438778	1	4080	tags=28%, list=20%, signal=34%
KANG_TERT_UP	KANG_TERT_UP		79	0.26366705	0.8961875	0.6324675	0.8438192	1	2123	tags=11%, list=10%, signal=13%
DNMT1_KO_UP	DNMT1_KO_UP		72	0.26383707	0.895715	0.66057444	0.84400773	1	2836	tags=18%, list=14%, signal=21%
HSA04020_CALCIUM_SIGNALING_PATHWAY	HSA04020_CALCIUM_SIGNALING_PATHWAY		173	0.23733602	0.89562845	0.70574445	0.8432816	1	6711	tags=33%, list=33%, signal=48%
TGF_BETA_SIGNALING_PATHWAY	TGF_BETA_SIGNALING_PATHWAY		49	0.28287283	0.89505184	0.6398305	0.84377295	1	4791	tags=24%, list=23%, signal=32%
BRENTANI_CELL_ADHESION	BRENTANI_CELL_ADHESION		92	0.2547587	0.89487576	0.6908397	0.8432304	1	7291	tags=35%, list=35%, signal=54%
UVB_NHEK1_DN	UVB_NHEK1_DN		270	0.22876301	0.89479727	0.7542469	0.8425117	1	2477	tags=14%, list=12%, signal=16%
HSA00626_NAPHTHALENE_AND_ANTHRACENE_DEGRADATION	HSA00626_NAPHTHALENE_AND_ANTHRACENE_DEGRADATION		17	0.3551869	0.89356536	0.6086956	0.84435046	1	3989	tags=41%, list=19%, signal=51%
HSA00740_RIBOFLAVIN_METABOLISM	HSA00740_RIBOFLAVIN_METABOLISM		16	0.35265958	0.88834673	0.6136012	0.8555564	1	1567	tags=19%, list=8%, signal=20%
LOTEM_LEUKEMIA_UP	LOTEM_LEUKEMIA_UP		22	0.33073577	0.8880394	0.63897765	0.8553054	1	2269	tags=23%, list=11%, signal=26%
YAO_P4_KO_VS_WT_UP	YAO_P4_KO_VS_WT_UP		71	0.26420078	0.8879696	0.67852604	0.85456777	1	2874	tags=14%, list=14%, signal=16%
BLEO_HUMAN_LYMPH_HIGH_4HRS_UP	BLEO_HUMAN_LYMPH_HIGH_4HRS_UP		21	0.33344528	0.8872366	0.61584455	0.8553307	1	3835	tags=29%, list=19%, signal=35%
MONOAMINE_GPCRS	MONOAMINE_GPCRS		32	0.30245364	0.8863746	0.6342944	0.8563367	1	6489	tags=41%, list=31%, signal=59%
TOB1PATHWAY	TOB1PATHWAY		17	0.35072583	0.88590735	0.61329305	0.8565149	1	3829	tags=29%, list=19%, signal=36%
UVC_TTD_ALL_DN	UVC_TTD_ALL_DN		358	0.22134875	0.8857559	0.80021596	0.85594547	1	4702	tags=23%, list=23%, signal=30%
COCAINE_BRAIN_4WKS_UP	COCAINE_BRAIN_4WKS_UP		63	0.26502767	0.885688	0.6725305	0.85517603	1	2532	tags=16%, list=12%, signal=18%
PAR1PATHWAY	PAR1PATHWAY		19	0.3385919	0.8852216	0.61269844	0.8552986	1	4225	tags=26%, list=21%, signal=33%
IRS_KO_ADIP_DN	IRS_KO_ADIP_DN		39	0.29033884	0.88516915	0.65179855	0.85450715	1	4155	tags=26%, list=20%, signal=32%
ET743_SARCOMA_UP	ET743_SARCOMA_UP		69	0.26269206	0.8827203	0.6747312	0.8590505	1	3153	tags=17%, list=15%, signal=20%
FERRARI_4HPR_UP	FERRARI_4HPR_UP		22	0.3251748	0.88198465	0.6366322	0.8597637	1	599	tags=9%, list=3%, signal=9%
APOPTOSIS_GENMAPP	APOPTOSIS_GENMAPP		43	0.28532216	0.8791461	0.68041235	0.8651104	1	2126	tags=16%, list=10%, signal=18%
CREBPATHWAY	CREBPATHWAY		27	0.31272107	0.8789069	0.64481705	0.86469185	1	3325	tags=22%, list=16%, signal=26%
MOREAUX_TACI_HI_VS_LOW_UP	MOREAUX_TACI_HI_VS_LOW_UP		414	0.21739317	0.87641203	0.8223404	0.8692076	1	5602	tags=27%, list=27%, signal=36%
MOREAUX_TACI_HI_IN_BMPC	MOREAUX_TACI_HI_IN_BMPC		97	0.25143793	0.8744025	0.70221066	0.87276745	1	5599	tags=28%, list=27%, signal=38%
HSA00565_ETHER_LIPID_METABOLISM	HSA00565_ETHER_LIPID_METABOLISM		31	0.29856586	0.8742489	0.6453055	0.87218773	1	4616	tags=29%, list=22%, signal=37%
PASSERINI_IMMUNE	PASSERINI_IMMUNE		22	0.3222555	0.87419945	0.6321168	0.8714045	1	5689	tags=36%, list=28%, signal=50%
HSA00534_HEPARAN_SULFATE_BIOSYNTHESIS	HSA00534_HEPARAN_SULFATE_BIOSYNTHESIS		19	0.33312038	0.8741221	0.6594761	0.8706663	1	2168	tags=16%, list=11%, signal=18%
CCR3PATHWAY	CCR3PATHWAY		22	0.32222602	0.8735563	0.6402985	0.87099695	1	881	tags=9%, list=4%, signal=9%
RHOPATHWAY	RHOPATHWAY		29	0.30717772	0.8716068	0.6784661	0.8742693	1	5135	tags=38%, list=25%, signal=50%
HSA05215_PROSTATE_CANCER	HSA05215_PROSTATE_CANCER		86	0.25274044	0.8707791	0.7194805	0.8752042	1	3106	tags=19%, list=15%, signal=22%
GUO_HEX_DN	GUO_HEX_DN		61	0.26521122	0.8704708	0.7065368	0.87500095	1	3780	tags=26%, list=18%, signal=32%
IGF_VS_PDGF_UP	IGF_VS_PDGF_UP		71	0.25628632	0.8700552	0.70013386	0.8749889	1	4644	tags=17%, list=23%, signal=22%
ROME_INSULIN_2F_DN	ROME_INSULIN_2F_DN		25	0.31345773	0.86588395	0.66169894	0.8831704	1	433	tags=8%, list=2%, signal=8%
GH_GHRHR_KO_6HRS_UP	GH_GHRHR_KO_6HRS_UP		69	0.2590092	0.86557466	0.7212682	0.8828847	1	4077	tags=25%, list=20%, signal=31%
HBX_HEP_UP	HBX_HEP_UP		18	0.338037	0.8652133	0.64660496	0.88272756	1	2454	tags=17%, list=12%, signal=19%
LIAN_MYELOID_DIFF_TF	LIAN_MYELOID_DIFF_TF		34	0.2948801	0.8639204	0.69521046	0.88466084	1	3877	tags=26%, list=19%, signal=33%
HDACI_COLON_TSABUT_UP	HDACI_COLON_TSABUT_UP		72	0.25463536	0.86298835	0.7281167	0.88573223	1	2678	tags=17%, list=13%, signal=19%
TARTE_MATURE_PC	TARTE_MATURE_PC		387	0.21431947	0.8622218	0.85898817	0.88645977	1	4491	tags=21%, list=22%, signal=27%
UV-CMV_UNIQUE_HCMV_6HRS_DN	UV-CMV_UNIQUE_HCMV_6HRS_DN		82	0.24753012	0.8615941	0.71902937	0.8868665	1	3124	tags=18%, list=15%, signal=21%
GH_EXOGENOUS_LATE_DN	GH_EXOGENOUS_LATE_DN		80	0.24902146	0.8603525	0.75065273	0.88858163	1	3488	tags=20%, list=17%, signal=24%
MTORPATHWAY	MTORPATHWAY		23	0.31350887	0.86002517	0.67275494	0.8883136	1	2947	tags=26%, list=14%, signal=30%
WALKER_MM_SNP_DIFF	WALKER_MM_SNP_DIFF		44	0.27839562	0.85954034	0.70724636	0.8884358	1	4112	tags=25%, list=20%, signal=31%
BRENTANI_REPAIR	BRENTANI_REPAIR		35	0.2885078	0.8589816	0.67293775	0.8886772	1	3699	tags=29%, list=18%, signal=35%
AS3_FIBRO_DN	AS3_FIBRO_DN		31	0.29422578	0.858509	0.6995646	0.8887263	1	3021	tags=16%, list=15%, signal=19%
ROSS_PML_RAR	ROSS_PML_RAR		80	0.24872048	0.85782754	0.74005306	0.88920593	1	2684	tags=15%, list=13%, signal=17%
HDACPATHWAY	HDACPATHWAY		30	0.29269788	0.8563091	0.67699116	0.8916397	1	3089	tags=20%, list=15%, signal=23%
KNUDSEN_PMNS_UP	KNUDSEN_PMNS_UP		74	0.25239468	0.855422	0.75065964	0.8925461	1	2325	tags=15%, list=11%, signal=17%
ESR_FIBROBLAST_UP	ESR_FIBROBLAST_UP		50	0.26956952	0.85468084	0.6960651	0.8931789	1	5731	tags=34%, list=28%, signal=47%
GAMMA_ESR_OLD_UNREG	GAMMA_ESR_OLD_UNREG		26	0.30542797	0.8541312	0.6915052	0.89341706	1	5672	tags=31%, list=28%, signal=42%
VERHAAK_AML_NPM1_MUT_VS_WT_UP	VERHAAK_AML_NPM1_MUT_VS_WT_UP		189	0.22350211	0.8535224	0.7990599	0.8936591	1	5597	tags=29%, list=27%, signal=40%
HDACI_COLON_SUL48HRS_DN	HDACI_COLON_SUL48HRS_DN		81	0.2503807	0.85311675	0.7410359	0.8935839	1	4060	tags=22%, list=20%, signal=28%
GLUTATHIONE_METABOLISM	GLUTATHIONE_METABOLISM		31	0.29745877	0.8531039	0.6977077	0.89270014	1	2100	tags=19%, list=10%, signal=22%
TSA_RKO_UP	TSA_RKO_UP		17	0.34410733	0.85278845	0.6822289	0.8924635	1	1354	tags=18%, list=7%, signal=19%
ST_GAQ_PATHWAY	ST_GAQ_PATHWAY		27	0.29732966	0.8524584	0.70464766	0.8923068	1	8294	tags=48%, list=40%, signal=80%
MAPKPATHWAY	MAPKPATHWAY		84	0.24557143	0.8495981	0.7387387	0.8973793	1	1934	tags=14%, list=9%, signal=16%
COCAINE_BRAIN_5D_UP	COCAINE_BRAIN_5D_UP		63	0.2522988	0.8454195	0.73609316	0.90507054	1	4134	tags=27%, list=20%, signal=34%
OXIDATIVE_PHOSPHORYLATION	OXIDATIVE_PHOSPHORYLATION		58	0.25820708	0.84382665	0.74592394	0.9074963	1	2964	tags=19%, list=14%, signal=22%
HSA05223_NON_SMALL_CELL_LUNG_CANCER	HSA05223_NON_SMALL_CELL_LUNG_CANCER		53	0.25743464	0.8432214	0.7350544	0.90778875	1	6675	tags=42%, list=32%, signal=61%
HSC_HSC_SHARED	HSC_HSC_SHARED		223	0.2188843	0.84104705	0.8579677	0.91125804	1	3040	tags=15%, list=15%, signal=18%
CMV_HCMV_TIMECOURSE_8HRS_DN	CMV_HCMV_TIMECOURSE_8HRS_DN		16	0.3325263	0.84015995	0.67241377	0.91210663	1	5775	tags=38%, list=28%, signal=52%
VEGF_MMMEC_3HRS_UP	VEGF_MMMEC_3HRS_UP		66	0.25399354	0.83971024	0.769437	0.91206753	1	2892	tags=17%, list=14%, signal=19%
CMV_ALL_DN	CMV_ALL_DN		102	0.23684545	0.8395525	0.7899371	0.91144055	1	1550	tags=10%, list=8%, signal=11%
BRCA1KO_MEF_DN	BRCA1KO_MEF_DN		79	0.24553055	0.8393832	0.7763329	0.9108408	1	4419	tags=29%, list=21%, signal=37%
NUMATA_G_CSF_DIFF	NUMATA_G_CSF_DIFF		18	0.32505786	0.83783036	0.6949924	0.9129802	1	2018	tags=17%, list=10%, signal=18%
ICHIBA_GVHD	ICHIBA_GVHD		238	0.2162463	0.83686554	0.856018	0.91394603	1	5320	tags=26%, list=26%, signal=35%
RADIATION_SENSITIVITY	RADIATION_SENSITIVITY		24	0.30195725	0.83675104	0.73200613	0.9132505	1	7746	tags=58%, list=38%, signal=93%
HSA04660_T_CELL_RECEPTOR_SIGNALING_PATHWAY	HSA04660_T_CELL_RECEPTOR_SIGNALING_PATHWAY		93	0.23823781	0.83670217	0.7861799	0.9124329	1	6481	tags=31%, list=31%, signal=45%
HOGERKORP_ANTI_CD44_UP	HOGERKORP_ANTI_CD44_UP		23	0.3051097	0.83569026	0.70884144	0.9135784	1	7867	tags=39%, list=38%, signal=63%
HUMAN_TISSUE_PLACENTA	HUMAN_TISSUE_PLACENTA		19	0.3271848	0.8351983	0.68118197	0.91363144	1	7858	tags=53%, list=38%, signal=85%
HSA04630_JAK_STAT_SIGNALING_PATHWAY	HSA04630_JAK_STAT_SIGNALING_PATHWAY		151	0.22473139	0.83496296	0.83839613	0.9131936	1	4527	tags=21%, list=22%, signal=26%
SANSOM_APC_5_DN	SANSOM_APC_5_DN		327	0.20892228	0.83492035	0.88506985	0.91237175	1	5610	tags=28%, list=27%, signal=38%
TGFBETA_EARLY_UP	TGFBETA_EARLY_UP		47	0.26557785	0.8347784	0.75312066	0.9117634	1	1305	tags=11%, list=6%, signal=11%
WNT_TARGETS	WNT_TARGETS		25	0.29635036	0.83472353	0.6998514	0.91096544	1	4773	tags=32%, list=23%, signal=42%
JECHLINGER_EMT_DN	JECHLINGER_EMT_DN		40	0.27051526	0.83460015	0.72987723	0.91029805	1	4451	tags=25%, list=22%, signal=32%
CMV_HCMV_TIMECOURSE_4HRS_DN	CMV_HCMV_TIMECOURSE_4HRS_DN		35	0.28175563	0.83450496	0.7602837	0.90955746	1	5365	tags=34%, list=26%, signal=46%
UV-CMV_UNIQUE_HCMV_6HRS_UP	UV-CMV_UNIQUE_HCMV_6HRS_UP		102	0.23349242	0.83402073	0.78907245	0.90965015	1	5371	tags=27%, list=26%, signal=37%
KLEIN_PEL_DN	KLEIN_PEL_DN		58	0.25364274	0.8331144	0.75453275	0.9105414	1	5156	tags=29%, list=25%, signal=39%
HSA04340_HEDGEHOG_SIGNALING_PATHWAY	HSA04340_HEDGEHOG_SIGNALING_PATHWAY		54	0.25801784	0.83051634	0.7680764	0.91471374	1	4299	tags=26%, list=21%, signal=33%
HSA04320_DORSO_VENTRAL_AXIS_FORMATION	HSA04320_DORSO_VENTRAL_AXIS_FORMATION		27	0.29348814	0.8291566	0.72671753	0.91640174	1	3021	tags=22%, list=15%, signal=26%
CMV_HCMV_TIMECOURSE_1HR_DN	CMV_HCMV_TIMECOURSE_1HR_DN		38	0.26935807	0.8285384	0.73819745	0.91677344	1	4922	tags=26%, list=24%, signal=35%
BCL2_FAMILY_AND_REG_NETWORK	BCL2_FAMILY_AND_REG_NETWORK		21	0.30868107	0.8282272	0.71064466	0.91644883	1	3055	tags=24%, list=15%, signal=28%
CMV_HCMV_TIMECOURSE_24HRS_DN	CMV_HCMV_TIMECOURSE_24HRS_DN		42	0.26630136	0.8280407	0.74179745	0.9159012	1	5593	tags=36%, list=27%, signal=49%
STAEGE_EFTS_UP	STAEGE_EFTS_UP		29	0.28786206	0.82563484	0.7206538	0.9196858	1	2193	tags=17%, list=11%, signal=19%
FATTY_ACID_METABOLISM	FATTY_ACID_METABOLISM		82	0.24083674	0.8255155	0.79342103	0.91900986	1	4216	tags=24%, list=20%, signal=31%
BASSO_GERMINAL_CENTER_CD40_UP	BASSO_GERMINAL_CENTER_CD40_UP		97	0.2324969	0.82533497	0.8076433	0.9184558	1	7361	tags=47%, list=36%, signal=73%
UVB_NHEK1_C6	UVB_NHEK1_C6		130	0.22406545	0.82532746	0.8193069	0.9175678	1	2058	tags=12%, list=10%, signal=14%
BCNU_GLIOMA_MGMT_48HRS_UP	BCNU_GLIOMA_MGMT_48HRS_UP		18	0.31703198	0.82496613	0.6918138	0.91732067	1	5844	tags=39%, list=28%, signal=54%
SANA_TNFA_ENDOTHELIAL_DN	SANA_TNFA_ENDOTHELIAL_DN		83	0.24054338	0.8232592	0.7911051	0.91972584	1	4285	tags=19%, list=21%, signal=24%
YE_INTRAMETASTATIC_HCC_UP	YE_INTRAMETASTATIC_HCC_UP		21	0.30867442	0.822799	0.7496183	0.9196471	1	6049	tags=29%, list=29%, signal=40%
CMV-UV_HCMV_6HRS_UP	CMV-UV_HCMV_6HRS_UP		120	0.22645165	0.8226716	0.83090025	0.91903865	1	5378	tags=28%, list=26%, signal=37%
HSA05218_MELANOMA	HSA05218_MELANOMA		71	0.24471852	0.82266223	0.7758389	0.9181499	1	5752	tags=30%, list=28%, signal=41%
LIAN_MYELOID_DIFF_GRANULE	LIAN_MYELOID_DIFF_GRANULE		24	0.29881105	0.82189345	0.71597636	0.9186391	1	7127	tags=50%, list=35%, signal=76%
AKTPATHWAY	AKTPATHWAY		17	0.32040438	0.8211378	0.72213244	0.9192171	1	2076	tags=18%, list=10%, signal=20%
ST_WNT_CA2_CYCLIC_GMP_PATHWAY	ST_WNT_CA2_CYCLIC_GMP_PATHWAY		19	0.31090719	0.81772923	0.73343605	0.92458856	1	7735	tags=47%, list=38%, signal=76%
HDACI_COLON_SUL12HRS_DN	HDACI_COLON_SUL12HRS_DN		27	0.28875592	0.81626725	0.7329287	0.92637825	1	3424	tags=19%, list=17%, signal=22%
HSA00500_STARCH_AND_SUCROSE_METABOLISM	HSA00500_STARCH_AND_SUCROSE_METABOLISM		67	0.24416201	0.81615704	0.80510753	0.9256727	1	4765	tags=28%, list=23%, signal=37%
CMV_HCMV_TIMECOURSE_48HRS_UP	CMV_HCMV_TIMECOURSE_48HRS_UP		66	0.2478452	0.81213766	0.80939597	0.93207085	1	4725	tags=27%, list=23%, signal=35%
LEE_DENA_UP	LEE_DENA_UP		59	0.24429381	0.8103467	0.7925824	0.93445545	1	2342	tags=12%, list=11%, signal=13%
ST_DIFFERENTIATION_PATHWAY_IN_PC12_CELLS	ST_DIFFERENTIATION_PATHWAY_IN_PC12_CELLS		43	0.25904512	0.80789334	0.78955007	0.9379246	1	4930	tags=35%, list=24%, signal=46%
JISON_SICKLE_CELL	JISON_SICKLE_CELL		31	0.28250802	0.8077436	0.73716015	0.9372701	1	3393	tags=23%, list=16%, signal=27%
HSA00410_BETA_ALANINE_METABOLISM	HSA00410_BETA_ALANINE_METABOLISM		25	0.28609356	0.80575955	0.7646177	0.9398425	1	4010	tags=36%, list=19%, signal=45%
HSA04920_ADIPOCYTOKINE_SIGNALING_PATHWAY	HSA04920_ADIPOCYTOKINE_SIGNALING_PATHWAY		72	0.23985341	0.80509394	0.8168831	0.9400879	1	4840	tags=29%, list=23%, signal=38%
HSA04150_MTOR_SIGNALING_PATHWAY	HSA04150_MTOR_SIGNALING_PATHWAY		47	0.2532883	0.8040019	0.7979798	0.9411146	1	2675	tags=17%, list=13%, signal=20%
LAL_KO_3MO_UP	LAL_KO_3MO_UP		46	0.25706506	0.80308384	0.79866666	0.94183	1	4114	tags=22%, list=20%, signal=27%
HDACI_COLON_BUT16HRS_UP	HDACI_COLON_BUT16HRS_UP		42	0.26228774	0.8029645	0.8042253	0.9411312	1	4726	tags=29%, list=23%, signal=37%
JNK_UP	JNK_UP		30	0.27511188	0.8025765	0.75820893	0.9409051	1	4802	tags=33%, list=23%, signal=43%
CANCERDRUGS_PROBCELL_DN	CANCERDRUGS_PROBCELL_DN		15	0.32414958	0.801162	0.7725857	0.94241995	1	6299	tags=47%, list=31%, signal=67%
BRENTANI_SIGNALING	BRENTANI_SIGNALING		178	0.20899539	0.79790944	0.90771025	0.9470544	1	4806	tags=19%, list=23%, signal=25%
HSA04640_HEMATOPOIETIC_CELL_LINEAGE	HSA04640_HEMATOPOIETIC_CELL_LINEAGE		84	0.23260583	0.79637367	0.85038364	0.9487529	1	7384	tags=37%, list=36%, signal=57%
VEGF_MMMEC_ALL_UP	VEGF_MMMEC_ALL_UP		94	0.22478962	0.79497856	0.8604651	0.9501617	1	6934	tags=39%, list=34%, signal=59%
SHEPARD_POS_REG_OF_CELL_PROLIFERATION	SHEPARD_POS_REG_OF_CELL_PROLIFERATION		93	0.22637434	0.7944928	0.8686224	0.9500351	1	4930	tags=24%, list=24%, signal=31%
HSA01430_CELL_COMMUNICATION	HSA01430_CELL_COMMUNICATION		123	0.21851632	0.79401493	0.8819876	0.9499362	1	4692	tags=23%, list=23%, signal=29%
TAKEDA_NUP8_HOXA9_6H_UP	TAKEDA_NUP8_HOXA9_6H_UP		85	0.22776906	0.7939037	0.8410326	0.94922787	1	2203	tags=12%, list=11%, signal=13%
ET743_HELA_UP	ET743_HELA_UP		56	0.24650374	0.79321045	0.8027211	0.9494713	1	3165	tags=16%, list=15%, signal=19%
GAMMA_HEXACHLOROCYCLOHEXANE_DEGRADATION	GAMMA_HEXACHLOROCYCLOHEXANE_DEGRADATION		29	0.2756475	0.7924187	0.76651984	0.94986576	1	6125	tags=24%, list=30%, signal=34%
STEMCELL_COMMON_DN	STEMCELL_COMMON_DN		62	0.24343549	0.7923265	0.82596684	0.9490965	1	3242	tags=18%, list=16%, signal=21%
GPCRS_CLASS_A_RHODOPSIN_LIKE	GPCRS_CLASS_A_RHODOPSIN_LIKE		134	0.21616453	0.79222244	0.89903843	0.94837195	1	7681	tags=39%, list=37%, signal=61%
DAC_PANC_UP	DAC_PANC_UP		365	0.19799198	0.7907441	0.9515608	0.9499177	1	2573	tags=12%, list=12%, signal=13%
HSA02010_ABC_TRANSPORTERS_GENERAL	HSA02010_ABC_TRANSPORTERS_GENERAL		44	0.25782785	0.7904026	0.7864358	0.9495651	1	1569	tags=11%, list=8%, signal=12%
GPCRDB_CLASS_A_RHODOPSIN_LIKE	GPCRDB_CLASS_A_RHODOPSIN_LIKE		174	0.20978534	0.7901604	0.9237089	0.9490485	1	5386	tags=23%, list=26%, signal=31%
STATIN_PATHWAY_PHARMGKB	STATIN_PATHWAY_PHARMGKB		17	0.3118725	0.7901334	0.7805255	0.94819665	1	3409	tags=24%, list=17%, signal=28%
PENTOSE_PHOSPHATE_PATHWAY	PENTOSE_PHOSPHATE_PATHWAY		23	0.2914492	0.7891972	0.77006173	0.9488489	1	5954	tags=52%, list=29%, signal=73%
HOFMANN_MANTEL_LYMPHOMA_VS_LYMPH_NODES_DN	HOFMANN_MANTEL_LYMPHOMA_VS_LYMPH_NODES_DN		39	0.25872916	0.78905755	0.8235294	0.94814515	1	3505	tags=21%, list=17%, signal=25%
ADIP_HUMAN_DN	ADIP_HUMAN_DN		27	0.28459027	0.78834385	0.80421686	0.9484452	1	5991	tags=37%, list=29%, signal=52%
LVAD_HEARTFAILURE_DN	LVAD_HEARTFAILURE_DN		38	0.25948495	0.7864612	0.7982709	0.9506165	1	4425	tags=21%, list=21%, signal=27%
TAKEDA_NUP8_HOXA9_10D_UP	TAKEDA_NUP8_HOXA9_10D_UP		190	0.2050911	0.7839392	0.92209303	0.95374954	1	1977	tags=12%, list=10%, signal=13%
STOSSI_ER_UP	STOSSI_ER_UP		47	0.24602345	0.7819808	0.82645804	0.9559019	1	2968	tags=13%, list=14%, signal=15%
HIPPOCAMPUS_DEVELOPMENT_POSTNATAL	HIPPOCAMPUS_DEVELOPMENT_POSTNATAL		45	0.25123787	0.7819574	0.82051283	0.9550374	1	2684	tags=18%, list=13%, signal=20%
HYPOXIA_REVIEW	HYPOXIA_REVIEW		81	0.22984338	0.781735	0.8601583	0.9544806	1	4527	tags=22%, list=22%, signal=28%
HSIAO_LIVER_SPECIFIC_GENES	HSIAO_LIVER_SPECIFIC_GENES		240	0.19946034	0.78121257	0.9506173	0.9544287	1	4524	tags=20%, list=22%, signal=25%
DRUG_RESISTANCE_AND_METABOLISM	DRUG_RESISTANCE_AND_METABOLISM		95	0.21789305	0.7811855	0.88387096	0.9535601	1	5944	tags=33%, list=29%, signal=46%
HTERT_UP	HTERT_UP		67	0.23535034	0.7805929	0.8569519	0.9536141	1	4404	tags=27%, list=21%, signal=34%
TCELL_ANERGIC_UP	TCELL_ANERGIC_UP		81	0.22635466	0.7794597	0.8730366	0.95450157	1	4881	tags=27%, list=24%, signal=35%
P53GENES_ALL	P53GENES_ALL		17	0.3058531	0.7780472	0.757764	0.9558297	1	7452	tags=53%, list=36%, signal=83%
GAMMA_ESR_WS_UNREG	GAMMA_ESR_WS_UNREG		28	0.2742428	0.77803075	0.813783	0.9549598	1	5731	tags=36%, list=28%, signal=49%
OLD_FIBRO_UP	OLD_FIBRO_UP		61	0.23875603	0.7778736	0.84813386	0.954293	1	3310	tags=23%, list=16%, signal=27%
NAKAJIMA_MCS_UP	NAKAJIMA_MCS_UP		92	0.2207518	0.77714306	0.88005215	0.95441204	1	5610	tags=27%, list=27%, signal=37%
ARFPATHWAY	ARFPATHWAY		16	0.30498856	0.77618766	0.76898736	0.95498466	1	5638	tags=38%, list=27%, signal=52%
ST_INTEGRIN_SIGNALING_PATHWAY	ST_INTEGRIN_SIGNALING_PATHWAY		78	0.22860853	0.77610487	0.8676278	0.95421016	1	4955	tags=31%, list=24%, signal=40%
VERNELL_PRB_CLSTR2	VERNELL_PRB_CLSTR2		22	0.288601	0.77424794	0.76865673	0.95599455	1	3440	tags=23%, list=17%, signal=27%
IRITANI_ADPROX_VASC	IRITANI_ADPROX_VASC		151	0.20697631	0.77248126	0.92250925	0.95781595	1	2984	tags=15%, list=14%, signal=17%
UVC_TTD_8HR_UP	UVC_TTD_8HR_UP		23	0.2833869	0.7724611	0.78751856	0.956953	1	3942	tags=35%, list=19%, signal=43%
IL7PATHWAY	IL7PATHWAY		16	0.30665427	0.7722815	0.784522	0.9563152	1	2678	tags=19%, list=13%, signal=22%
PASSERINI_SIGNAL	PASSERINI_SIGNAL		338	0.19277485	0.7721143	0.970276	0.9556779	1	4657	tags=23%, list=23%, signal=29%
GENOTOXINS_4HRS_DISCR	GENOTOXINS_4HRS_DISCR		34	0.25966248	0.7710674	0.8054299	0.9563101	1	1623	tags=15%, list=8%, signal=16%
WELCH_GATA1	WELCH_GATA1		24	0.28068322	0.7708822	0.81602377	0.9557032	1	4789	tags=33%, list=23%, signal=43%
GUO_HEX_UP	GUO_HEX_UP		81	0.22411637	0.77058303	0.8523316	0.9552406	1	4848	tags=28%, list=24%, signal=37%
PARP_KO_UP	PARP_KO_UP		30	0.26917922	0.76948726	0.8008915	0.9558983	1	3169	tags=17%, list=15%, signal=20%
HSA04670_LEUKOCYTE_TRANSENDOTHELIAL_MIGRATION	HSA04670_LEUKOCYTE_TRANSENDOTHELIAL_MIGRATION		110	0.2133401	0.768463	0.90931374	0.95649624	1	7570	tags=40%, list=37%, signal=63%
TSA_HEPATOMA_CANCER_DN	TSA_HEPATOMA_CANCER_DN		16	0.3037092	0.767497	0.78677684	0.95697683	1	5534	tags=38%, list=27%, signal=51%
HSA01510_NEURODEGENERATIVE_DISEASES	HSA01510_NEURODEGENERATIVE_DISEASES		37	0.24853274	0.7659935	0.8579882	0.95823586	1	4677	tags=32%, list=23%, signal=42%
41BBPATHWAY	41BBPATHWAY		18	0.29517898	0.7649582	0.8084772	0.9588644	1	1534	tags=17%, list=7%, signal=18%
ZHAN_MMPC_LATEVS	ZHAN_MMPC_LATEVS		45	0.24749234	0.76423454	0.8178082	0.95900905	1	2549	tags=18%, list=12%, signal=20%
SPPAPATHWAY	SPPAPATHWAY		20	0.28734654	0.76234573	0.79569894	0.96064687	1	881	tags=10%, list=4%, signal=10%
VEGF_MMMEC_12HRS_UP	VEGF_MMMEC_12HRS_UP		28	0.26784983	0.76069164	0.82840234	0.962022	1	5686	tags=29%, list=28%, signal=39%
TSA_HEPATOMA_CANCER_UP	TSA_HEPATOMA_CANCER_UP		39	0.25448433	0.7594095	0.8262712	0.96284634	1	4709	tags=26%, list=23%, signal=33%
NAB_LUNG_DN	NAB_LUNG_DN		54	0.23449479	0.757357	0.875	0.9647345	1	4148	tags=22%, list=20%, signal=28%
POMEROY_MD_TREATMENT_GOOD_VS_POOR_UP	POMEROY_MD_TREATMENT_GOOD_VS_POOR_UP		29	0.26303118	0.7559966	0.8318452	0.96566963	1	4703	tags=21%, list=23%, signal=27%
PENG_RAPAMYCIN_UP	PENG_RAPAMYCIN_UP		154	0.20263216	0.75487036	0.95591646	0.9663199	1	5120	tags=23%, list=25%, signal=31%
PROSTAGLANDIN_SYNTHESIS_REGULATION	PROSTAGLANDIN_SYNTHESIS_REGULATION		28	0.26133603	0.7541492	0.81751823	0.9663173	1	9258	tags=50%, list=45%, signal=91%
UVB_NHEK4_6HRS_DN	UVB_NHEK4_6HRS_DN		19	0.28864285	0.7517636	0.8169231	0.9686413	1	4527	tags=32%, list=22%, signal=40%
PHOSPHATIDYLINOSITOL_SIGNALING_SYSTEM	PHOSPHATIDYLINOSITOL_SIGNALING_SYSTEM		90	0.21236363	0.75037014	0.89335006	0.96965057	1	4225	tags=22%, list=21%, signal=28%
BRCA2_BRCA1_DN	BRCA2_BRCA1_DN		42	0.24238774	0.7489241	0.87237024	0.9706112	1	176	tags=5%, list=1%, signal=5%
RELAPATHWAY	RELAPATHWAY		16	0.29764304	0.747057	0.8114374	0.97207433	1	4840	tags=38%, list=23%, signal=49%
GOLDRATH_CYTOLYTIC	GOLDRATH_CYTOLYTIC		17	0.29754493	0.7452921	0.821875	0.97346896	1	5702	tags=41%, list=28%, signal=57%
SHEPARD_NEG_REG_OF_CELL_PROLIFERATION	SHEPARD_NEG_REG_OF_CELL_PROLIFERATION		108	0.20850448	0.7446948	0.9193342	0.9733298	1	6579	tags=35%, list=32%, signal=51%
PASSERINI_EM	PASSERINI_EM		35	0.2505183	0.7435996	0.86587185	0.9737926	1	4630	tags=26%, list=22%, signal=33%
IGF_VS_PDGF_DN	IGF_VS_PDGF_DN		43	0.24241869	0.7434375	0.8717241	0.9730988	1	4740	tags=26%, list=23%, signal=33%
ROSS_CBF_MYH	ROSS_CBF_MYH		54	0.22723079	0.7425016	0.8902439	0.9733369	1	5385	tags=28%, list=26%, signal=38%
UCALPAINPATHWAY	UCALPAINPATHWAY		16	0.2978299	0.7416378	0.81953645	0.9735268	1	8933	tags=56%, list=43%, signal=99%
HSA00511_N_GLYCAN_DEGRADATION	HSA00511_N_GLYCAN_DEGRADATION		16	0.29384473	0.7413341	0.80067	0.97299254	1	4220	tags=38%, list=20%, signal=47%
GH_AUTOCRINE_UP	GH_AUTOCRINE_UP		219	0.19100925	0.74127775	0.9761364	0.97216874	1	4977	tags=25%, list=24%, signal=32%
HDACI_COLON_BUT24HRS_UP	HDACI_COLON_BUT24HRS_UP		70	0.22045639	0.73905224	0.9220608	0.9739141	1	4190	tags=23%, list=20%, signal=29%
HINATA_NFKB_DN	HINATA_NFKB_DN		20	0.28275448	0.7389069	0.8357488	0.9731934	1	4885	tags=20%, list=24%, signal=26%
CMV_UV-CMV_COMMON_HCMV_6HRS_UP	CMV_UV-CMV_COMMON_HCMV_6HRS_UP		20	0.27780154	0.73868567	0.8412214	0.9725819	1	3822	tags=25%, list=19%, signal=31%
GH_EXOGENOUS_ANY_DN	GH_EXOGENOUS_ANY_DN		96	0.2094198	0.7383079	0.943734	0.9721654	1	4050	tags=20%, list=20%, signal=25%
LINDSTEDT_DEND_8H_VS_48H_UP	LINDSTEDT_DEND_8H_VS_48H_UP		64	0.22301872	0.73789287	0.9136986	0.9717723	1	4616	tags=23%, list=22%, signal=30%
LEE_MYC_E2F1_DN	LEE_MYC_E2F1_DN		61	0.22407426	0.7342509	0.90834475	0.97514546	1	6436	tags=26%, list=31%, signal=38%
GPCRDB_CLASS_B_SECRETIN_LIKE	GPCRDB_CLASS_B_SECRETIN_LIKE		23	0.27011928	0.73408484	0.83010435	0.9744604	1	2762	tags=17%, list=13%, signal=20%
ERK5PATHWAY	ERK5PATHWAY		17	0.2864241	0.7339301	0.8265625	0.9737607	1	3144	tags=24%, list=15%, signal=28%
HSA04070_PHOSPHATIDYLINOSITOL_SIGNALING_SYSTEM	HSA04070_PHOSPHATIDYLINOSITOL_SIGNALING_SYSTEM		73	0.21604277	0.72722703	0.91383815	0.980488	1	6666	tags=37%, list=32%, signal=54%
HSA05050_DENTATORUBROPALLIDOLUYSIAN_ATROPHY	HSA05050_DENTATORUBROPALLIDOLUYSIAN_ATROPHY		15	0.29147127	0.72699577	0.8325282	0.97984225	1	2126	tags=27%, list=10%, signal=30%
HSA01032_GLYCAN_STRUCTURES_DEGRADATION	HSA01032_GLYCAN_STRUCTURES_DEGRADATION		29	0.2536728	0.72691315	0.8541667	0.97905797	1	4220	tags=31%, list=20%, signal=39%
GPCRS_CLASS_B_SECRETIN_LIKE	GPCRS_CLASS_B_SECRETIN_LIKE		23	0.27011928	0.7240005	0.84029853	0.98130375	1	2762	tags=17%, list=13%, signal=20%
NTHIPATHWAY	NTHIPATHWAY		21	0.27104887	0.7238295	0.8795181	0.98060936	1	4451	tags=29%, list=22%, signal=36%
MPRPATHWAY	MPRPATHWAY		23	0.25996798	0.7235358	0.87082064	0.9800613	1	3325	tags=22%, list=16%, signal=26%
LEE_MYC_TGFA_UP	LEE_MYC_TGFA_UP		60	0.21775112	0.72036064	0.92256343	0.9824732	1	2240	tags=13%, list=11%, signal=15%
POMEROY_DESMOPLASIC_VS_CLASSIC_MD_UP	POMEROY_DESMOPLASIC_VS_CLASSIC_MD_UP		46	0.23211502	0.7202799	0.9118881	0.9816684	1	5576	tags=28%, list=27%, signal=39%
NADLER_OBESITY_UP	NADLER_OBESITY_UP		52	0.22305778	0.7199121	0.9044415	0.98117596	1	5094	tags=25%, list=25%, signal=33%
HSA00591_LINOLEIC_ACID_METABOLISM	HSA00591_LINOLEIC_ACID_METABOLISM		31	0.2473748	0.7195272	0.88455987	0.9806768	1	5159	tags=29%, list=25%, signal=39%
NKTPATHWAY	NKTPATHWAY		26	0.25803068	0.7192995	0.8825348	0.9800362	1	5071	tags=27%, list=25%, signal=36%
JNK_DN	JNK_DN		31	0.24555343	0.7183098	0.85962373	0.9801478	1	3245	tags=19%, list=16%, signal=23%
LIZUKA_L0_GR_L1	LIZUKA_L0_GR_L1		15	0.29006097	0.71384245	0.8346334	0.98376966	1	6559	tags=47%, list=32%, signal=68%
TAKEDA_NUP8_HOXA9_8D_DN	TAKEDA_NUP8_HOXA9_8D_DN		214	0.18383223	0.71233433	0.98293513	0.9842875	1	5809	tags=25%, list=28%, signal=35%
EDG1PATHWAY	EDG1PATHWAY		25	0.25734475	0.71026456	0.88905776	0.98545843	1	4838	tags=24%, list=23%, signal=31%
BADPATHWAY	BADPATHWAY		22	0.26195204	0.7098807	0.8578125	0.98496354	1	5302	tags=32%, list=26%, signal=43%
PASSERINI_PROLIFERATION	PASSERINI_PROLIFERATION		64	0.2135435	0.7097261	0.9465241	0.9842453	1	7675	tags=41%, list=37%, signal=65%
IFN_ALL_UP	IFN_ALL_UP		18	0.2761873	0.7079277	0.88361406	0.98511493	1	4527	tags=33%, list=22%, signal=43%
AGED_MOUSE_HIPPOCAMPUS_ANY_DN	AGED_MOUSE_HIPPOCAMPUS_ANY_DN		42	0.2285572	0.7074015	0.91440797	0.98471045	1	2418	tags=17%, list=12%, signal=19%
SCHRAETS_MLL_UP	SCHRAETS_MLL_UP		34	0.23726498	0.70658696	0.9037037	0.9846035	1	6122	tags=29%, list=30%, signal=42%
SIG_PIP3_SIGNALING_IN_B_LYMPHOCYTES	SIG_PIP3_SIGNALING_IN_B_LYMPHOCYTES		35	0.23593655	0.70569855	0.8959881	0.9845466	1	8411	tags=51%, list=41%, signal=87%
BRENTANI_IMMUNE_FUNCTION	BRENTANI_IMMUNE_FUNCTION		50	0.22014253	0.7037374	0.9323204	0.98548746	1	1305	tags=8%, list=6%, signal=9%
HDACI_COLON_CLUSTER7	HDACI_COLON_CLUSTER7		15	0.29123136	0.7030467	0.8794436	0.98523426	1	2392	tags=20%, list=12%, signal=23%
NO2IL12PATHWAY	NO2IL12PATHWAY		15	0.28254238	0.7008062	0.89589906	0.9862938	1	4235	tags=27%, list=21%, signal=34%
ROSS_CBF	ROSS_CBF		82	0.20302263	0.69939274	0.9689521	0.9866761	1	5818	tags=32%, list=28%, signal=44%
STRESSPATHWAY	STRESSPATHWAY		24	0.2564308	0.6982638	0.8879056	0.98678553	1	5185	tags=33%, list=25%, signal=44%
PROSTAGLANDIN_AND_LEUKOTRIENE_METABOLISM	PROSTAGLANDIN_AND_LEUKOTRIENE_METABOLISM		33	0.2381238	0.6961735	0.9157895	0.9876837	1	6940	tags=30%, list=34%, signal=46%
HSA00760_NICOTINATE_AND_NICOTINAMIDE_METABOLISM	HSA00760_NICOTINATE_AND_NICOTINAMIDE_METABOLISM		23	0.26213148	0.6956272	0.89602447	0.98728067	1	5701	tags=30%, list=28%, signal=42%
LEE_CIP_UP	LEE_CIP_UP		60	0.21155205	0.6952557	0.9468665	0.98671156	1	5084	tags=22%, list=25%, signal=29%
NOVA2_KO_SPLICING	NOVA2_KO_SPLICING		42	0.22533993	0.6930422	0.916074	0.98763883	1	1497	tags=10%, list=7%, signal=10%
O6BG_RESIST_MEDULLOBLASTOMA_UP	O6BG_RESIST_MEDULLOBLASTOMA_UP		23	0.25513744	0.69200635	0.9117647	0.98761445	1	2228	tags=17%, list=11%, signal=19%
CK1PATHWAY	CK1PATHWAY		17	0.2743789	0.68979526	0.8924051	0.9885788	1	1590	tags=12%, list=8%, signal=13%
AGUIRRE_PANCREAS_CHR9	AGUIRRE_PANCREAS_CHR9		24	0.24995585	0.6881653	0.885798	0.9889942	1	4259	tags=29%, list=21%, signal=37%
STRIATED_MUSCLE_CONTRACTION	STRIATED_MUSCLE_CONTRACTION		37	0.22645034	0.6860516	0.93732196	0.9898499	1	734	tags=5%, list=4%, signal=6%
BRG1_ALAB_UP	BRG1_ALAB_UP		40	0.2240204	0.68523514	0.9405941	0.9896161	1	7099	tags=48%, list=34%, signal=72%
HDACI_COLON_TSA48HRS_UP	HDACI_COLON_TSA48HRS_UP		42	0.22067255	0.6824882	0.9233983	0.9909141	1	1892	tags=10%, list=9%, signal=10%
TAKEDA_NUP8_HOXA9_6H_DN	TAKEDA_NUP8_HOXA9_6H_DN		40	0.2224319	0.67546654	0.94350284	0.99517536	1	4600	tags=28%, list=22%, signal=35%
DAVIES_MGUS_MM	DAVIES_MGUS_MM		35	0.23080403	0.6731602	0.9495549	0.9959101	1	1383	tags=9%, list=7%, signal=9%
GPCRDB_OTHER	GPCRDB_OTHER		58	0.20409863	0.6713391	0.9587217	0.9963029	1	5272	tags=24%, list=26%, signal=32%
VEGF_HUVEC_2HRS_UP	VEGF_HUVEC_2HRS_UP		30	0.23461214	0.6690022	0.92676055	0.9970103	1	4116	tags=20%, list=20%, signal=25%
HSA05222_SMALL_CELL_LUNG_CANCER	HSA05222_SMALL_CELL_LUNG_CANCER		87	0.19056892	0.6687207	0.98433423	0.9963283	1	5533	tags=29%, list=27%, signal=39%
METHOTREXATE_PROBCELL_UP	METHOTREXATE_PROBCELL_UP		18	0.26112014	0.6685705	0.92440945	0.9955535	1	6259	tags=33%, list=30%, signal=48%
MEF2DPATHWAY	MEF2DPATHWAY		20	0.26059166	0.6685426	0.90199083	0.99470246	1	3	tags=5%, list=0%, signal=5%
TELPATHWAY	TELPATHWAY		15	0.26985022	0.66790885	0.88361406	0.9942989	1	8170	tags=60%, list=40%, signal=99%
HSA05214_GLIOMA	HSA05214_GLIOMA		64	0.20112194	0.6652161	0.9697368	0.9952067	1	5752	tags=31%, list=28%, signal=43%
IFN_BETA_GLIOMA_UP	IFN_BETA_GLIOMA_UP		63	0.19824295	0.663813	0.96428573	0.9952536	1	4419	tags=19%, list=21%, signal=24%
OVARIAN_INFERTILITY_GENES	OVARIAN_INFERTILITY_GENES		25	0.23563455	0.66243225	0.9157895	0.9952311	1	268	tags=4%, list=1%, signal=4%
INSULIN_ADIP_SENS_DN	INSULIN_ADIP_SENS_DN		17	0.2612802	0.66198313	0.9089506	0.99466515	1	2140	tags=12%, list=10%, signal=13%
OLDONLY_FIBRO_DN	OLDONLY_FIBRO_DN		53	0.20623049	0.66009206	0.967655	0.9949431	1	5342	tags=26%, list=26%, signal=36%
TNFA_NFKB_DEP_UP	TNFA_NFKB_DEP_UP		18	0.25201064	0.6589625	0.9130435	0.99476564	1	5622	tags=39%, list=27%, signal=53%
GPCRPATHWAY	GPCRPATHWAY		35	0.22106756	0.6574328	0.9443631	0.9947935	1	4231	tags=20%, list=21%, signal=25%
XPB_TTD-CS_UP	XPB_TTD-CS_UP		26	0.23545043	0.65639627	0.94264704	0.99458706	1	4665	tags=27%, list=23%, signal=35%
RAC1PATHWAY	RAC1PATHWAY		22	0.24447967	0.6521603	0.9296	0.99621785	1	3327	tags=18%, list=16%, signal=22%
HSA00562_INOSITOL_PHOSPHATE_METABOLISM	HSA00562_INOSITOL_PHOSPHATE_METABOLISM		46	0.20699927	0.65170234	0.9494382	0.9956131	1	6666	tags=37%, list=32%, signal=55%
DSRNA_UP	DSRNA_UP		38	0.21594453	0.6508924	0.95535713	0.9951774	1	787	tags=8%, list=4%, signal=8%
VEGF_HUVEC_30MIN_UP	VEGF_HUVEC_30MIN_UP		24	0.23605403	0.64654356	0.9353312	0.99668556	1	7042	tags=42%, list=34%, signal=63%
BRENTANI_CYTOSKELETON	BRENTANI_CYTOSKELETON		22	0.24258915	0.6455697	0.93333334	0.9963669	1	3105	tags=14%, list=15%, signal=16%
HYPOXIA_FIBRO_UP	HYPOXIA_FIBRO_UP		20	0.24302505	0.6431096	0.93568146	0.99672186	1	4019	tags=25%, list=20%, signal=31%
CTLA4PATHWAY	CTLA4PATHWAY		18	0.24981809	0.6423414	0.9435114	0.9962573	1	6001	tags=33%, list=29%, signal=47%
PASSERINI_APOPTOSIS	PASSERINI_APOPTOSIS		43	0.20905639	0.64163005	0.96582466	0.9957729	1	5100	tags=28%, list=25%, signal=37%
AGED_MOUSE_CEREBELLUM_DN	AGED_MOUSE_CEREBELLUM_DN		47	0.20339504	0.64130807	0.95765024	0.9950784	1	4655	tags=19%, list=23%, signal=25%
CARDIACEGFPATHWAY	CARDIACEGFPATHWAY		17	0.2558267	0.6381418	0.9286872	0.99584216	1	7527	tags=41%, list=37%, signal=65%
ROSS_CBF_LEUKEMIA	ROSS_CBF_LEUKEMIA		65	0.19013265	0.6381387	0.97680765	0.9949954	1	5818	tags=31%, list=28%, signal=43%
HSA04740_OLFACTORY_TRANSDUCTION	HSA04740_OLFACTORY_TRANSDUCTION		31	0.2195251	0.6333252	0.95287186	0.9965093	1	8924	tags=48%, list=43%, signal=85%
CARIES_PULP_HIGH_UP	CARIES_PULP_HIGH_UP		91	0.17743665	0.6287837	0.989704	0.9976702	1	6736	tags=31%, list=33%, signal=46%
CROONQUIST_RAS_STROMA_UP	CROONQUIST_RAS_STROMA_UP		24	0.22789279	0.6276413	0.9374022	0.9973476	1	5418	tags=29%, list=26%, signal=40%
UV-4NQO_FIBRO_DN	UV-4NQO_FIBRO_DN		28	0.22360732	0.6259396	0.95692307	0.99721396	1	5030	tags=21%, list=24%, signal=28%
CELL_ADHESION_RECEPTOR_ACTIVITY	CELL_ADHESION_RECEPTOR_ACTIVITY		33	0.21210128	0.6224721	0.9593614	0.99775535	1	8283	tags=55%, list=40%, signal=91%
VEGF_MMMEC_6HRS_UP	VEGF_MMMEC_6HRS_UP		50	0.1920958	0.61323464	0.9773333	1	1	7199	tags=40%, list=35%, signal=61%
ST_GA12_PATHWAY	ST_GA12_PATHWAY		21	0.22744374	0.61246705	0.94682425	0.9998478	1	3678	tags=19%, list=18%, signal=23%
TGFBETA_C5_UP	TGFBETA_C5_UP		17	0.2416764	0.61157346	0.9544073	0.9993253	1	8283	tags=53%, list=40%, signal=88%
P53PATHWAY	P53PATHWAY		16	0.2439137	0.60614103	0.94537175	1	1	3106	tags=19%, list=15%, signal=22%
HSA00602_GLYCOSPHINGOLIPID_BIOSYNTHESIS_NEO_LACTOSERIES	HSA00602_GLYCOSPHINGOLIPID_BIOSYNTHESIS_NEO_LACTOSERIES		21	0.2270825	0.6038746	0.9501511	1	1	5672	tags=33%, list=28%, signal=46%
LU_IL4BCELL	LU_IL4BCELL		66	0.18123159	0.60322577	0.993188	0.9996951	1	5269	tags=24%, list=26%, signal=32%
CARIES_PULP_UP	CARIES_PULP_UP		205	0.15496643	0.5954179	1	1	1	6324	tags=27%, list=31%, signal=38%
LEE_TCELLS7_UP	LEE_TCELLS7_UP		15	0.23721197	0.5894173	0.9513678	1	1	4740	tags=33%, list=23%, signal=43%
DAC_FIBRO_UP	DAC_FIBRO_UP		17	0.22835638	0.5849361	0.97072417	1	1	6266	tags=29%, list=30%, signal=42%
CPR_NULL_LIVER_DN	CPR_NULL_LIVER_DN		17	0.22689646	0.58392084	0.96920586	1	1	3446	tags=18%, list=17%, signal=21%
PASSERINI_GROWTH	PASSERINI_GROWTH		33	0.19755685	0.58225006	0.9832827	1	1	4866	tags=24%, list=24%, signal=32%
LAL_KO_6MO_UP	LAL_KO_6MO_UP		61	0.17649443	0.57252944	0.99449795	1	1	6574	tags=34%, list=32%, signal=50%
ROTH_HTERT_DIFF	ROTH_HTERT_DIFF		31	0.19963548	0.5714171	0.9695652	1	1	6214	tags=32%, list=30%, signal=46%
VANASSE_BCL2_TARGETS	VANASSE_BCL2_TARGETS		86	0.16586818	0.5700725	0.9974425	1	1	3305	tags=12%, list=16%, signal=14%
ST_MYOCYTE_AD_PATHWAY	ST_MYOCYTE_AD_PATHWAY		24	0.20496775	0.56818545	0.9753846	1	1	7961	tags=50%, list=39%, signal=81%
HSA00361_GAMMA_HEXACHLOROCYCLOHEXANE_DEGRADATION	HSA00361_GAMMA_HEXACHLOROCYCLOHEXANE_DEGRADATION		22	0.21078919	0.5667067	0.9709035	1	1	5755	tags=27%, list=28%, signal=38%
SA_PTEN_PATHWAY	SA_PTEN_PATHWAY		17	0.21986726	0.5547806	0.976489	1	1	5533	tags=29%, list=27%, signal=40%
ST_INTERLEUKIN_4_PATHWAY	ST_INTERLEUKIN_4_PATHWAY		26	0.19821566	0.55234843	0.98646617	1	1	6661	tags=31%, list=32%, signal=45%
GH_EXOGENOUS_MIDDLE_UP	GH_EXOGENOUS_MIDDLE_UP		125	0.15158695	0.551049	1	1	1	4630	tags=15%, list=22%, signal=19%
LEE_MYC_E2F1_UP	LEE_MYC_E2F1_UP		55	0.17156036	0.5488401	0.9930459	1	1	2240	tags=9%, list=11%, signal=10%
HDACI_COLON_TSA12HRS_UP	HDACI_COLON_TSA12HRS_UP		22	0.19437842	0.5239807	0.9878971	1	1	7281	tags=41%, list=35%, signal=63%
HSA00590_ARACHIDONIC_ACID_METABOLISM	HSA00590_ARACHIDONIC_ACID_METABOLISM		52	0.15967734	0.5149427	0.9985755	1	1	5948	tags=23%, list=29%, signal=32%
CREB_BRAIN_2WKS_UP	CREB_BRAIN_2WKS_UP		24	0.18138285	0.50368756	0.98656714	1	1	314	tags=4%, list=2%, signal=4%
SHIPP_DLBCL_CURED_UP	SHIPP_DLBCL_CURED_UP		30	0.1671703	0.47305152	1	1	1	5577	tags=27%, list=27%, signal=37%
HANSON_NFKAPPB_IND	HANSON_NFKAPPB_IND		18	0.18380867	0.47030494	0.99376947	1	1	4601	tags=17%, list=22%, signal=21%
GH_EXOGENOUS_EARLY_UP	GH_EXOGENOUS_EARLY_UP		29	0.1616147	0.4673054	0.99236643	1	1	6834	tags=38%, list=33%, signal=57%
MARTINELLI_IFNS_DIFF	MARTINELLI_IFNS_DIFF		21	0.16988264	0.4611173	0.9969651	1	1	7205	tags=33%, list=35%, signal=51%
EICOSANOID_SYNTHESIS	EICOSANOID_SYNTHESIS		17	0.18088421	0.45830074	0.99235475	1	1	6269	tags=29%, list=30%, signal=42%
HUMAN_TISSUE_LIVER	HUMAN_TISSUE_LIVER		37	0.14634442	0.43838066	1	1	1	6458	tags=30%, list=31%, signal=43%
HOGERKORP_CD44_UP	HOGERKORP_CD44_UP		23	0.15707985	0.43558443	0.9970238	0.9999305	1	7867	tags=39%, list=38%, signal=63%
HSA04742_TASTE_TRANSDUCTION	HSA04742_TASTE_TRANSDUCTION		45	0.13463204	0.4182222	1	0.9994569	1	7304	tags=31%, list=35%, signal=48%
